# Supplementary material for: Identification and distribution of a downregulatory signaling alkyloxazole in Streptomyces
Source: Proc Natl Acad Sci U S A. 2026 Jul 6;123(28):e2600233123. doi: 10.1073/pnas.2600233123 (PMC13367870; doi:10.1073/pnas.2600233123)
Supplement: Supplementary file 2 — Dataset S01 (XLSX) [file pnas.2600233123.sd01.xlsx]

## Sheet: Summary
Sheet	Description
Sheet 1	1H (700 MHz ) and 13C (175 MHz) NMR assignment data of 1 recorded in CDCl3
Sheet 2	1H NMR spectrum of 1 (700 MHz, CDCl3).
Sheet 3	13C NMR spectrum of 1 (175 MHz, CDCl3).
Sheet 4	COSY NMR spectrum of 1 (700 MHz, CDCl3).
Sheet 5	HSQC NMR spectrum of 1 (700 MHz, CDCl3).
Sheet 6	HMBC NMR spectrum of 1 (700 MHz, CDCl3).

## Sheet: Sheet1
1H (700 MHz ) and 13C (175 MHz) NMR assignment data of 1 recorded in CDCl3
Position	δC	δH
1	163.3
2	127
3	156.1
4	163
5	32.1	2.72 (2H, t, J = 7.5 Hz)
6	27.1 - 30.1	1.74 (2H, m)
7		1.25 (16H, m)
8
9
10
11
12
13
14
15	39.2	1.15 (2H, m)
16	29.3	1.51 (1H, m)
17	22.8	0.86 (6H, d, J = 6.6 Hz)
18
19	51.8	3.89 (3H, s)
20	12	2.59 (3H, s)

## Sheet: Sheet2
1H NMR spectrum of 1 (700 MHz, CDCl3).

## Sheet: Sheet3
13C NMR spectrum of 1 (175 MHz, CDCl3).

## Sheet: Sheet4
COSY NMR spectrum of 1 (700 MHz, CDCl3).

## Sheet: Sheet5
HSQC NMR spectrum of 1 (700 MHz, CDCl3).

## Sheet: Sheet6
HMBC NMR spectrum of 1 (700 MHz, CDCl3).
