# Supplementary material for: Identification and distribution of a downregulatory signaling alkyloxazole in Streptomyces
Source: Proc Natl Acad Sci U S A. 2026 Jul 6;123(28):e2600233123. doi: 10.1073/pnas.2600233123 (PMC13367870; doi:10.1073/pnas.2600233123)
Supplement: Supplementary file 3 — Dataset S02 (XLSX) [file pnas.2600233123.sd02.xlsx]

## Sheet: Summary
Sheet	Description
Sheet 1	Cq values of transcripts from RT-qPCR analysis of Streptomyces coelicolor M1152::pCAP01 and M1152::aox
Sheet 2	Fold change calculation from Cq values

## Sheet: Sheet 1
Gene	Sample	Cq	Cq (sample average)	Cq standard deviation
sco3201	M1152::aox-1	27.4575	27.5957	0.148044
sco3201	M1152::aox-1	27.7519	27.5957	0.148044
sco3201	M1152::aox-1	27.5776	27.5957	0.148044
sco3201	M1152::aox-2	27.6279	27.7326	0.213541
sco3201	M1152::aox-2	27.5917	27.7326	0.213541
sco3201	M1152::aox-2	27.9783	27.7326	0.213541
sco3201	M1152::aox-3	27.6297	27.8133	0.165968
sco3201	M1152::aox-3	27.8575	27.8133	0.165968
sco3201	M1152::aox-3	27.9527	27.8133	0.165968
sco3201	M1152::pCAP01-1	28.8118	29.0053	0.170843
sco3201	M1152::pCAP01-1	29.1353	29.0053	0.170843
sco3201	M1152::pCAP01-1	29.0689	29.0053	0.170843
sco3201	M1152::pCAP01-2	29.413	29.3736	0.0381176
sco3201	M1152::pCAP01-2	29.3707	29.3736	0.0381176
sco3201	M1152::pCAP01-2	29.337	29.3736	0.0381176
sco3201	M1152::pCAP01-3	30.163	30.1157	0.0795176
sco3201	M1152::pCAP01-3	30.1602	30.1157	0.0795176
sco3201	M1152::pCAP01-3	30.0239	30.1157	0.0795176
sco3201	M1152::pCAP01-4	30.1317	30.1898	0.161637
sco3201	M1152::pCAP01-4	30.0653	30.1898	0.161637
sco3201	M1152::pCAP01-4	30.3725	30.1898	0.161637
rpoB	M1152::aox-1	19.0395	19.0931	0.0504886
rpoB	M1152::aox-1	19.1398	19.0931	0.0504886
rpoB	M1152::aox-1	19.0998	19.0931	0.0504886
rpoB	M1152::aox-2	19.125	19.0882	0.0610746
rpoB	M1152::aox-2	19.1218	19.0882	0.0610746
rpoB	M1152::aox-2	19.0177	19.0882	0.0610746
rpoB	M1152::aox-3	19.2255	19.2202	0.00494325
rpoB	M1152::aox-3	19.2158	19.2202	0.00494325
rpoB	M1152::aox-3	19.2191	19.2202	0.00494325
rpoB	M1152::pCAP01-1	18.4553	18.4415	0.0522886
rpoB	M1152::pCAP01-1	18.3837	18.4415	0.0522886
rpoB	M1152::pCAP01-1	18.4855	18.4415	0.0522886
rpoB	M1152::pCAP01-2	18.4217	18.3686	0.0497181
rpoB	M1152::pCAP01-2	18.3231	18.3686	0.0497181
rpoB	M1152::pCAP01-2	18.3609	18.3686	0.0497181
rpoB	M1152::pCAP01-3	18.6551	18.6327	0.0566351
rpoB	M1152::pCAP01-3	18.5683	18.6327	0.0566351
rpoB	M1152::pCAP01-3	18.6747	18.6327	0.0566351
rpoB	M1152::pCAP01-4	18.774	18.6735	0.104265
rpoB	M1152::pCAP01-4	18.5659	18.6735	0.104265
rpoB	M1152::pCAP01-4	18.6806	18.6735	0.104265
hrdB	M1152::aox-1	16.2566	16.3324	0.111428
hrdB	M1152::aox-1	16.2803	16.3324	0.111428
hrdB	M1152::aox-1	16.4603	16.3324	0.111428
hrdB	M1152::aox-2	16.7105	16.8289	0.109137
hrdB	M1152::aox-2	16.9255	16.8289	0.109137
hrdB	M1152::aox-2	16.8506	16.8289	0.109137
hrdB	M1152::aox-3	16.7992	16.7923	0.0279257
hrdB	M1152::aox-3	16.8161	16.7923	0.0279257
hrdB	M1152::aox-3	16.7616	16.7923	0.0279257
hrdB	M1152::pCAP01-1	16.4026	16.3044	0.0978385
hrdB	M1152::pCAP01-1	16.2069	16.3044	0.0978385
hrdB	M1152::pCAP01-1	16.3036	16.3044	0.0978385
hrdB	M1152::pCAP01-2	16.0569	16.0575	0.0146914
hrdB	M1152::pCAP01-2	16.0725	16.0575	0.0146914
hrdB	M1152::pCAP01-2	16.0431	16.0575	0.0146914
hrdB	M1152::pCAP01-3	16.2962	16.2892	0.0689927
hrdB	M1152::pCAP01-3	16.217	16.2892	0.0689927
hrdB	M1152::pCAP01-3	16.3544	16.2892	0.0689927
hrdB	M1152::pCAP01-4	16.5007	16.5199	0.0568001
hrdB	M1152::pCAP01-4	16.4752	16.5199	0.0568001
hrdB	M1152::pCAP01-4	16.5839	16.5199	0.0568001

## Sheet: Sheet 2
Housekeeping: hrdB
Sample	Avg
M1152::aox-1	16.3324
M1152::aox-2	16.3324
M1152::aox-3	16.7923
M1152::pCAP01-1	16.3044
M1152::pCAP01-2	16.0575
M1152::pCAP01-3	16.2892
M1152::pCAP01-4	16.5199
GENE #1 sco3201				Expression Relative to hrdB
Sample	Avg			dCT	ddCT	2^[-ddCT]	Fold change
M1152::aox-1	27.5957		M1152::aox	11.2633	-2.11508	4.33214	4.13237
M1152::aox-2	27.7326			11.4002	-1.97815	3.93986	3.75818
M1152::aox-3	27.8133			11.021	-2.35734	5.12426	4.88796
M1152::pCAP01-1	29.0053		M1152::pCAP01	12.701	-0.677383	1.59924	1.52549
M1152::pCAP01-2	29.3736			13.3161	-0.0622802	1.04411	0.995966
M1152::pCAP01-3	30.1157			13.8265	0.448124	0.732995	0.699194
M1152::pCAP01-4	30.1898			13.6699	0.291539	0.81703	0.779353
				M1152::pCAP01 avg	13.3784	1.04834
GENE #2 rpoB				Expression Relative to hrdB
Sample	Avg			dCT	ddCT	2^[-ddCT]	Fold change
M1152::aox-1	19.0931		M1152::aox	2.76065	0.524328	0.695283	0.693876
M1152::aox-2	19.0882			2.7558	0.519477	0.697625	0.696213
M1152::aox-3	19.2202			2.42785	0.191534	0.875674	0.873903
M1152::pCAP01-1	18.4415		M1152::pCAP01	2.13712	-0.0992036	1.07118	1.06901
M1152::pCAP01-2	18.3686			2.31108	0.0747617	0.949499	0.947578
M1152::pCAP01-3	18.6327			2.34351	0.107194	0.928392	0.926514
M1152::pCAP01-4	18.6735			2.15357	-0.0827518	1.05904	1.05689
				M1152::pCAP01 avg	2.23632	1.00203
