# Supplementary material for: Identification and distribution of a downregulatory signaling alkyloxazole in Streptomyces
Source: Proc Natl Acad Sci U S A. 2026 Jul 6;123(28):e2600233123. doi: 10.1073/pnas.2600233123 (PMC13367870; doi:10.1073/pnas.2600233123)
Supplement: Supplementary file 4 — Dataset S03 (XLSX) [file pnas.2600233123.sd03.xlsx]

## Sheet: Summary
Sheet	Description
Sheet 1	RNA-Seq results comparing Streptomyces coelicolor M1152::aox to M1152::pCAP01
Sheet 2	Singificantly up-regulated transcripts in M1152::aox (|Log2FC| ≥ 1, P-adj ≤ 0.05)
Sheet 3	Singificantly down-regulated transcripts in M1152::aox (|Log2FC| ≥ 1, P-adj ≤ 0.05)

## Sheet: Sheet 1
gene_name	baseMean	log2FoldChange	lfcSE	stat	pvalue	padj	locus_ID	description
SC_RS32030	3231.63	3.20068	0.220849	14.4926	1.34968e-47	9.86073e-44	SCO5957	MFS transporter
SC_RS39755	10687.5	-2.22246	0.188042	-11.819	3.11547e-32	1.13808e-28	SCO7511	type I glyceraldehyde-3-phosphate dehydrogenase
SC_RS23120	28169.4	-2.64012	0.242206	-10.9003	1.14846e-27	2.79689e-24	SCO4187	hypothetical protein
SC_RS32035	294.642	2.94755	0.272879	10.8017	3.37851e-27	6.17085e-24	SCO5958	ATP-binding cassette domain-containing protein
SC_RS04510	139.346	-2.90311	0.270613	-10.7279	7.52618e-27	1.09973e-23	SCO0519	SDR family oxidoreductase
SC_RS36325	1888.77	-1.36038	0.128371	-10.5972	3.06924e-26	3.73731e-23	SCO6827	type I polyketide synthase
SC_RS37365	994.141	-1.53653	0.145807	-10.5381	5.768e-26	6.02015e-23	SCO7028	ABC transporter substrate-binding protein
SC_RS39750	12529.6	-1.35829	0.133532	-10.172	2.64318e-24	2.41389e-21	SCO7510	peptidylprolyl isomerase
SC_RS13770	2007.92	-1.84875	0.18287	-10.1096	5.00752e-24	4.06499e-21	SCO2348	HNH endonuclease family protein
SC_RS05110	4575.6	-1.55428	0.157964	-9.83944	7.61305e-23	5.5621e-20	SCO0638	fasciclin domain-containing protein
SC_RS25020	9261.47	0.97333	0.102373	9.50765	1.95012e-21	1.29523e-18	SCO4573	NADH-quinone oxidoreductase subunit L
SC_RS21175	685.814	-1.22685	0.130165	-9.42531	4.28826e-21	2.61083e-18	SCO3810	GntR family transcriptional regulator
SC_RS34085	83575.2	0.837571	0.0935411	8.95405	3.42689e-19	1.92591e-16	SCO6375	fasciclin domain-containing protein
SC_RS39905	1779.28	1.22257	0.137369	8.89991	5.58945e-19	2.91689e-16	SCO7541	SpoIIE family protein phosphatase
SC_RS03905	793.077	-1.34826	0.154755	-8.71223	2.97965e-18	1.45129e-15	SCO0399	polysaccharide pyruvyl transferase family protein
SC_RS32975	3705.67	-1.07337	0.124151	-8.64568	5.34863e-18	2.44232e-15	SCO6145	PHP domain-containing protein
SC_RS23115	5472.56	-2.1357	0.249124	-8.57285	1.00952e-17	4.33856e-15	SCO4186	GNAT family N-acetyltransferase
SC_RS22275	9452.1	-1.3619	0.162186	-8.39713	4.57506e-17	1.85696e-14	SCO4031	MFS transporter
SC_RS21920	3458.66	-0.818001	0.0985502	-8.30035	1.03809e-16	3.99172e-14	SCO3956	ABC transporter ATP-binding protein
SC_RS07475	948.445	-1.40643	0.170393	-8.25403	1.53143e-16	5.5943e-14	SCO1105	LVIVD repeat-containing protein
SC_RS04275	571.899	1.14014	0.138726	8.21867	2.05777e-16	7.1591e-14	SCO0472	zinc metallochaperone AztD
SC_RS27790	1518.45	-0.904802	0.111238	-8.13396	4.15477e-16	1.36825e-13	SCO5126	N-acetyl-1-D-myo-inositol-2-amino-2-deoxy-alpha-D-glucopyranoside deacetylase
SC_RS35760	1359.96	-1.98397	0.244043	-8.12959	4.30739e-16	1.36825e-13	SCO6715	WhiB family transcriptional regulator
SC_RS22115	420.04	-2.03884	0.253159	-8.05362	8.03812e-16	2.44694e-13	SCO3999	DUF4232 domain-containing protein
SC_RS03900	1238.44	-1.33634	0.166062	-8.04727	8.46638e-16	2.47422e-13	SCO0398	glycosyltransferase family 2 protein
SC_RS26835	19942.2	-0.722945	0.0903385	-8.00263	1.2179e-15	3.42229e-13	SCO4934	L,D-transpeptidase
SC_RS02750	1645.26	1.2806	0.16423	7.79759	6.31016e-15	1.70748e-12	SCO0160	helix-turn-helix domain-containing protein
SC_RS25220	1016.78	-1.01522	0.130525	-7.77801	7.36724e-15	1.92232e-12	SCO4613	GlsB/YeaQ/YmgE family stress response membrane protein
SC_RS17955	27372.3	2.23048	0.292155	7.63456	2.26587e-14	5.70842e-12	SCO3169	hypothetical protein
SC_RS04865	15285.6	0.986612	0.129427	7.62291	2.48022e-14	6.04016e-12	SCO0588	sensor histidine kinase
SC_RS15915	4912.31	-1.56668	0.206712	-7.57903	3.48154e-14	8.2052e-12	SCO2766	endonuclease I family protein
SC_RS27225	944.658	-1.46853	0.196565	-7.47095	7.9619e-14	1.8178e-11	SCO5012	membrane protein
SC_RS32250	534.244	-1.09128	0.146433	-7.45246	9.16161e-14	2.02833e-11	SCO6002	hypothetical protein
SC_RS02810	848.865	1.43249	0.192722	7.43292	1.0623e-13	2.28269e-11	SCO0172	universal stress protein
SC_RS33875	733.531	1.67065	0.225657	7.40348	1.32662e-13	2.76922e-11	SCO6330	potassium channel family protein
SC_RS17570	590.538	-1.30228	0.176769	-7.36713	1.74338e-13	3.44246e-11	SCO3089	ABC transporter ATP-binding protein
SC_RS37555	1347.33	1.10249	0.149613	7.36892	1.72018e-13	3.44246e-11	SCO7065	hypothetical protein
SC_RS27240	2275.67	-0.973443	0.133063	-7.31566	2.56122e-13	4.92427e-11	SCO5015	OmpA family protein
SC_RS25005	5766.83	0.958446	0.13154	7.28637	3.18418e-13	5.96503e-11	SCO4570	NADH-quinone oxidoreductase subunit NuoI
SC_RS37370	559.098	-1.27095	0.175314	-7.24958	4.18055e-13	7.63577e-11	SCO7029	carbohydrate ABC transporter permease
SC_RS27030	2530.69	-0.903494	0.12566	-7.18998	6.47999e-13	1.1547e-10	SCO4974	nucleoside deaminase
SC_RS17925	2745.81	0.939181	0.130926	7.1734	7.31599e-13	1.27263e-10	SCO3163	DUF1876 domain-containing protein
SC_RS38150	1359.73	0.991109	0.138642	7.14871	8.75976e-13	1.48834e-10	SCO7187	lipoprotein
SC_RS07195	9036.42	-0.978103	0.137507	-7.11314	1.13434e-12	1.88353e-10	SCO1048	phospholipase
SC_RS06075	390.053	1.29866	0.183034	7.09519	1.29176e-12	2.09724e-10	SCO0829	alpha-lytic protease prodomain-containing protein
SC_RS21240	652.929	0.997779	0.140707	7.09116	1.32988e-12	2.1122e-10		hypothetical protein
SC_RS03890	1441.82	-1.33408	0.189205	-7.051	1.77639e-12	2.76135e-10	SCO0396	DUF4910 domain-containing protein
SC_RS40945	516.402	1.55107	0.220097	7.04724	1.82506e-12	2.77789e-10	SCO7754	STAS domain-containing protein
SC_RS21925	4269.02	-0.746891	0.106462	-7.01557	2.2902e-12	3.41473e-10	SCO3957	ABC transporter permease
SC_RS21420	2388.95	0.980956	0.140148	6.99943	2.57015e-12	3.7555e-10	SCO3857	DUF5324 family protein
SC_RS32070	2360.79	2.42142	0.346306	6.99215	2.70698e-12	3.87789e-10	SCO5965	DUF7144 family membrane protein
SC_RS31185	1526.33	0.83261	0.119178	6.98627	2.82293e-12	3.96622e-10	SCO5789	antitoxin
SC_RS22280	4283	-1.33388	0.191006	-6.98346	2.88e-12	3.97006e-10	SCO4032	MarR family winged helix-turn-helix transcriptional regulator
SC_RS27345	4632.15	-0.996276	0.142761	-6.97863	2.98069e-12	4.03276e-10	SCO5036	PadR family transcriptional regulator
SC_RS05270	847.125	0.959334	0.137748	6.96444	3.29723e-12	4.37992e-10	SCO0670	glycerol-3-phosphate dehydrogenase/oxidase
SC_RS33880	551.711	1.58928	0.229394	6.92813	4.26431e-12	5.5634e-10	SCO6331	DUF2252 domain-containing protein
SC_RS25010	6878.74	1.05698	0.15385	6.87015	6.41342e-12	8.22043e-10	SCO4571	NADH-quinone oxidoreductase subunit J
SC_RS16285	16645.3	-0.602133	0.0880697	-6.837	8.08666e-12	1.01864e-09	SCO2836	glycosyltransferase family 2 protein
SC_RS04935	591.817	1.7623	0.258026	6.82993	8.49537e-12	1.05199e-09	SCO0602	peptidoglycan bridge formation glycyltransferase FemY
SC_RS21085	1328.9	-0.956052	0.140345	-6.81215	9.61501e-12	1.17079e-09	SCO3793	PH domain-containing protein
SC_RS05380	1635.01	1.88263	0.277177	6.79217	1.10457e-11	1.28095e-09	SCO0692	hypothetical protein
SC_RS17555	406.103	-1.77587	0.261407	-6.7935	1.09449e-11	1.28095e-09		DUF2776 family protein
SC_RS37215	480.194	1.55213	0.228388	6.79605	1.07527e-11	1.28095e-09	SCO6998	cytochrome P450
SC_RS04845	4123.12	0.915374	0.135015	6.77979	1.2035e-11	1.33224e-09	SCO0584	cytochrome P450
SC_RS13540	1770.18	0.946142	0.139479	6.78339	1.17387e-11	1.33224e-09	SCO2302	hypothetical protein
SC_RS16290	12467.1	-0.730908	0.107778	-6.78163	1.18829e-11	1.33224e-09	SCO2837	radical copper oxidase GlxA
SC_RS12165	15526.1	-0.739203	0.109369	-6.75882	1.39118e-11	1.51701e-09	SCO2026	glutamate synthase large subunit
SC_RS38920	1722.75	1.67273	0.247681	6.75357	1.44251e-11	1.54985e-09	SCO7341	SigB/SigF/SigG family RNA polymerase sigma factor
SC_RS26540	1587.36	-0.933894	0.138562	-6.73989	1.58501e-11	1.67828e-09	SCO4876	GtrA family protein
SC_RS26395	844.056	0.905733	0.134495	6.73432	1.64696e-11	1.71895e-09	SCO4847	D-alanyl-D-alanine carboxypeptidase
SC_RS11355	78701.7	1.00586	0.149412	6.73215	1.6717e-11	1.7202e-09	SCO1865	diaminobutyrate--2-oxoglutarate transaminase
SC_RS07185	239.512	-1.19712	0.179223	-6.67952	2.39729e-11	2.43259e-09	SCO1046	heavy metal translocating P-type ATPase
SC_RS04165	410.001	1.65874	0.2489	6.66427	2.65988e-11	2.66206e-09	SCO0450	MASE1 domain-containing protein
SC_RS25000	4587.72	1.25463	0.188361	6.66077	2.72402e-11	2.68942e-09	SCO4569	NADH-quinone oxidoreductase subunit NuoH
SC_RS15260	2320	-1.60474	0.2413	-6.65037	2.92359e-11	2.84797e-09	SCO2637	S8 family serine peptidase
SC_RS02900	900.661	1.07698	0.162787	6.6159	3.69288e-11	3.50392e-09	SCO0190	class I SAM-dependent methyltransferase
SC_RS11200	704.219	1.0175	0.15377	6.61704	3.66458e-11	3.50392e-09	SCO1834	hypothetical protein
SC_RS37545	602.984	0.83362	0.126751	6.57686	4.80487e-11	4.50056e-09	SCO7063	SpoIIE family protein phosphatase
SC_RS17355	16416	-1.30761	0.199991	-6.53836	6.21984e-11	5.75217e-09	SCO3048	LCP family protein
SC_RS40950	260.722	1.77798	0.274695	6.47256	9.63581e-11	8.7999e-09	SCO7755	DUF5133 domain-containing protein
SC_RS24420	2113.5	1.51815	0.235581	6.44428	1.16153e-10	1.04767e-08	SCO4451	MFS transporter
SC_RS02905	1092.16	1.02992	0.159907	6.44075	1.18882e-10	1.05921e-08	SCO0191	lycopene cyclase family protein
SC_RS03210	359.278	2.01233	0.312659	6.43618	1.2252e-10	1.07847e-08	SCO0258	iron-sulfur cluster assembly protein
SC_RS06530	2478.61	1.20991	0.188112	6.43186	1.26055e-10	1.0832e-08	SCO0916	phosphatase domain-containing protein
SC_RS08155	500.749	1.73453	0.269679	6.43184	1.26067e-10	1.0832e-08	SCO1240	C40 family peptidase
SC_RS21000	2149.95	1.38052	0.214696	6.43012	1.27505e-10	1.0832e-08	SCO3776	DUF6479 family protein
SC_RS13295	630.608	-1.21508	0.189159	-6.42356	1.33123e-10	1.11793e-08	SCO2254	MFS transporter
SC_RS34115	24574.8	1.62548	0.253737	6.40616	1.49227e-10	1.23892e-08	SCO6381	Ca2+-dependent phosphoinositide-specific phospholipase C
SC_RS40915	5172.07	-1.11348	0.174273	-6.38925	1.66697e-10	1.36841e-08	SCO7748	PP2C family protein-serine/threonine phosphatase
SC_RS25015	2224.35	0.975483	0.15309	6.37194	1.86651e-10	1.51171e-08	SCO4572	NADH-quinone oxidoreductase subunit NuoK
SC_RS38495	918.958	1.26393	0.198401	6.3706	1.88291e-10	1.51171e-08	SCO7256	alpha/beta hydrolase
SC_RS15390	3445.85	-0.770201	0.121433	-6.34261	2.25905e-10	1.79398e-08	SCO2663	hypothetical protein
SC_RS28690	474.4	1.66021	0.261837	6.34062	2.28843e-10	1.79777e-08	SCO5302	FtsW/RodA/SpoVE family cell cycle protein
SC_RS11360	21801.1	0.939545	0.148332	6.33405	2.38812e-10	1.85613e-08	SCO1866	ectoine synthase
SC_RS18085	2170.72	-1.28175	0.203349	-6.3032	2.91564e-10	2.21892e-08	SCO3194	L,D-transpeptidase
SC_RS33860	1352.51	1.36129	0.215947	6.30381	2.90412e-10	2.21892e-08	SCO6326	DUF7144 family membrane protein
SC_RS22950	10326.4	-0.960984	0.152681	-6.29404	3.09299e-10	2.32963e-08	SCO4152	bifunctional metallophosphatase/5'-nucleotidase
SC_RS31010	2909.66	0.895239	0.142462	6.28408	3.29801e-10	2.4587e-08	SCO5756	Dps family protein
SC_RS27250	494.157	-0.902342	0.143969	-6.26762	3.66614e-10	2.70553e-08	SCO5017	AraC-like ligand-binding domain-containing protein
SC_RS02895	910.98	1.11564	0.17819	6.26095	3.82633e-10	2.79552e-08	SCO0189	FAD-dependent oxidoreductase
SC_RS30480	575.886	1.46275	0.23456	6.23616	4.48438e-10	3.24385e-08	SCO5653	hypothetical protein
SC_RS03895	272.559	-1.15005	0.184617	-6.22941	4.68198e-10	3.35358e-08	SCO0397	MATE family efflux transporter
SC_RS13455	14073.4	-1.31	0.210619	-6.21975	4.97949e-10	3.53205e-08	SCO2286	alkaline phosphatase D family protein
SC_RS10710	151.838	1.85858	0.299139	6.21311	5.19463e-10	3.64923e-08	SCO1740	DUF3533 domain-containing protein
SC_RS21170	1299.19	-0.70525	0.113681	-6.20376	5.51296e-10	3.83597e-08	SCO3809	MFS transporter
SC_RS02500	416.425	-1.39028	0.224848	-6.18321	6.28123e-10	4.32931e-08	SCO0103	globin domain-containing protein
SC_RS24985	4729.93	1.05512	0.170732	6.17997	6.41134e-10	4.37768e-08	SCO4566	NADH-quinone oxidoreductase subunit NuoE
SC_RS27230	1119.99	-1.17435	0.190373	-6.16868	6.88608e-10	4.65831e-08	SCO5013	pilus assembly protein TadG-related protein
SC_RS24995	8226.29	1.23947	0.201364	6.15536	7.49063e-10	5.02078e-08	SCO4568	NADH-quinone oxidoreductase subunit G
SC_RS03215	554.649	1.51718	0.248759	6.09901	1.06725e-09	7.07715e-08	SCO0259	NAD(P)-dependent alcohol dehydrogenase
SC_RS12965	666.19	1.25883	0.206438	6.09782	1.07523e-09	7.07715e-08	SCO2186	DUF4240 domain-containing protein
SC_RS04555	509.625	1.2095	0.198642	6.08883	1.13742e-09	7.41962e-08	SCO0528	lipoprotein
SC_RS07205	5378.98	1.26996	0.208966	6.07737	1.22172e-09	7.89903e-08	SCO1050	Dps family protein
SC_RS21050	1514.92	1.35114	0.222552	6.07111	1.27029e-09	8.14098e-08	SCO3786	hypothetical protein
SC_RS15590	599.953	0.867626	0.143053	6.06507	1.31893e-09	8.34566e-08	SCO2701	tyrosinase cofactor
SC_RS35765	1183.27	-1.76846	0.291616	-6.06433	1.32507e-09	8.34566e-08		hypothetical protein
SC_RS31225	1577.01	-1.38588	0.228739	-6.05876	1.37175e-09	8.56581e-08	SCO5797	trypsin-like serine peptidase
SC_RS36005	5718.18	0.892921	0.14757	6.05081	1.44119e-09	8.92317e-08	SCO6764	squalene--hopene cyclase
SC_RS21935	1127.44	-0.741223	0.122597	-6.04602	1.48469e-09	9.11525e-08	SCO3959	ABC transporter permease
SC_RS05610	946.787	-0.838538	0.13876	-6.04309	1.51191e-09	9.205e-08	SCO0736	L,D-transpeptidase family protein
SC_RS33870	189.434	1.62944	0.270716	6.019	1.75502e-09	1.05968e-07	SCO6328	hypothetical protein
SC_RS14700	2296.91	0.894268	0.148619	6.01717	1.77494e-09	1.06292e-07	SCO2530	protealysin inhibitor emfourin
SC_RS26535	9380	-0.651156	0.108328	-6.01095	1.84436e-09	1.09552e-07	SCO4875	glycosyltransferase family 2 protein
SC_RS39745	5211.12	0.910092	0.152068	5.98476	2.16704e-09	1.27681e-07	SCO7509	glutamate-cysteine ligase family protein
SC_RS27340	1259.32	-0.925177	0.154923	-5.97185	2.34577e-09	1.37105e-07	SCO5035	ABC transporter ATP-binding protein
SC_RS07110	393.517	1.74586	0.293066	5.95723	2.56549e-09	1.48758e-07	SCO1031	ABC transporter permease
SC_RS21005	2898.08	1.25401	0.210684	5.95207	2.64779e-09	1.52321e-07	SCO3777	aminopeptidase P family protein
SC_RS35435	280	-1.50517	0.253133	-5.94616	2.74511e-09	1.56686e-07	SCO6650	6-pyruvoyl trahydropterin synthase family protein
SC_RS35500	3189.7	-1.39018	0.234095	-5.93853	2.87589e-09	1.62878e-07	SCO6663	transketolase
SC_RS27235	1912.62	-0.839032	0.141744	-5.91935	3.23221e-09	1.8165e-07	SCO5014	hypothetical protein
SC_RS05295	211.512	1.26599	0.214061	5.91417	3.33545e-09	1.86021e-07	SCO0675	SpoIIE family protein phosphatase
SC_RS21045	399.027	1.50438	0.254862	5.90274	3.57509e-09	1.97322e-07	SCO3785	PP2C family protein-serine/threonine phosphatase
SC_RS40070	200.4	1.79059	0.30339	5.90196	3.59209e-09	1.97322e-07	SCO7574	hypothetical protein
SC_RS17940	4704.32	-1.08966	0.184719	-5.899	3.65703e-09	1.99359e-07	SCO3166	MMPL family transporter
SC_RS22270	623.302	-1.14242	0.193783	-5.89537	3.73833e-09	1.99359e-07	SCO4030	YceI family protein
SC_RS32065	128.039	1.8473	0.313338	5.89556	3.73422e-09	1.99359e-07	SCO5964	chloride channel protein
SC_RS34105	462.684	1.12616	0.191023	5.89541	3.73746e-09	1.99359e-07	SCO6379	DedA family protein
SC_RS29000	3947.42	1.66225	0.282082	5.89277	3.7977e-09	2.01058e-07	SCO5364	serine hydroxymethyltransferase
SC_RS28735	678.72	-1.26278	0.215666	-5.85525	4.76285e-09	2.50341e-07	SCO5311	DUF4142 domain-containing protein
SC_RS32980	399.602	-0.885535	0.15145	-5.84705	5.00378e-09	2.61126e-07	SCO6146	hypothetical protein
SC_RS32245	2582.54	-0.657134	0.112648	-5.83354	5.42652e-09	2.81178e-07	SCO6000	DUF397 domain-containing protein
SC_RS11365	29745.9	0.950191	0.163111	5.82542	5.69677e-09	2.93103e-07	SCO1867	ectoine hydroxylase
SC_RS31230	10386.7	-1.27548	0.219034	-5.8232	5.77313e-09	2.94955e-07	SCO5798	trypsin-like serine peptidase
SC_RS22350	109.785	1.7399	0.299128	5.81657	6.00681e-09	3.04762e-07		hypothetical protein
SC_RS15670	39809.8	0.982146	0.168914	5.81447	6.08274e-09	3.06486e-07	SCO2717	chaplin ChpD
SC_RS11420	348.754	-0.956022	0.164459	-5.81311	6.13211e-09	3.06858e-07	SCO1878	HAD family acid phosphatase
SC_RS15150	2652.28	-0.956561	0.164623	-5.81061	6.2244e-09	3.09357e-07	SCO2616	hypothetical protein
SC_RS03220	933.012	0.614922	0.105903	5.80646	6.38065e-09	3.1498e-07	SCO0260	putative quinol monooxygenase
SC_RS32145	7875.48	0.785122	0.136092	5.76906	7.97148e-09	3.9087e-07	SCO5980	bifunctional salicylyl-CoA 5-hydroxylase/oxidoreductase
SC_RS35360	566.679	-0.764003	0.132469	-5.7674	8.05035e-09	3.92106e-07	SCO6632	PWWP domain-containing protein
SC_RS06730	1886.65	1.57564	0.273434	5.7624	8.29254e-09	4.01227e-07	SCO0955	hypothetical protein
SC_RS24240	134.029	-1.37215	0.238309	-5.75786	8.51882e-09	4.09464e-07	SCO4414	MFS transporter
SC_RS25025	9901.81	0.866328	0.150654	5.75044	8.90132e-09	4.25053e-07	SCO4574	NADH-quinone oxidoreductase subunit M
SC_RS06500	1665.6	1.41153	0.245643	5.74625	9.12428e-09	4.32795e-07	SCO0910	ergothioneine biosynthesis glutamate--cysteine ligase EgtA
SC_RS17835	5716.04	-0.748025	0.1302	-5.74519	9.18194e-09	4.32795e-07	SCO3145	outer membrane protein assembly factor BamB family protein
SC_RS02760	1759.54	1.11909	0.195097	5.73611	9.68783e-09	4.53713e-07	SCO0163	bifunctional aminoglycoside phosphotransferase/ATP-binding protein
SC_RS35440	716.921	-1.29674	0.226122	-5.73468	9.76966e-09	4.54631e-07	SCO6651	glycosyltransferase family 4 protein
SC_RS14295	117.102	1.54358	0.270621	5.70382	1.17149e-08	5.41702e-07	SCO2452	GAF domain-containing sensor histidine kinase
SC_RS05515	341.383	1.63347	0.286616	5.69915	1.20405e-08	5.53258e-07	SCO0718	hypothetical protein
SC_RS34570	5798.54	1.62544	0.285511	5.69307	1.24778e-08	5.69768e-07	SCO6475	3-hydroxyacyl-CoA dehydrogenase family protein
SC_RS02990	101.765	1.32636	0.233113	5.68977	1.27213e-08	5.77279e-07	SCO0209	hypothetical protein
SC_RS39245	825.294	-1.91144	0.33637	-5.68255	1.32699e-08	5.98458e-07	SCO7408	ABC transporter substrate-binding protein
SC_RS11350	28818.3	1.11933	0.197127	5.67819	1.36128e-08	6.10153e-07	SCO1864	diaminobutyrate acetyltransferase
SC_RS07555	1050.93	-0.882114	0.155415	-5.67588	1.37978e-08	6.14674e-07	SCO1121	DUF4142 domain-containing protein
SC_RS34865	214.927	1.06855	0.188675	5.66344	1.48367e-08	6.56951e-07	SCO6534	nitrate reductase subunit beta
SC_RS39250	347.948	-1.71619	0.303344	-5.65756	1.53543e-08	6.75776e-07	SCO7409	carbohydrate ABC transporter permease
SC_RS08860	1160.72	1.15951	0.2053	5.64788	1.62435e-08	7.10627e-07	SCO1379	PRC-barrel domain-containing protein
SC_RS35305	1714.99	-1.35096	0.23959	-5.63862	1.71418e-08	7.45465e-07	SCO6621	PQQ-binding-like beta-propeller repeat protein
SC_RS34335	1469.06	-1.07432	0.190984	-5.62517	1.85329e-08	8.01193e-07	SCO6428	glycoside hydrolase domain-containing protein
SC_RS38490	3737.97	1.64206	0.292777	5.60858	2.03993e-08	8.76689e-07	SCO7255	baeRF3 domain-containing protein
SC_RS06680	1852.55	0.818367	0.145953	5.60704	2.05812e-08	8.79337e-07	SCO0946	SpoIIE family protein phosphatase
SC_RS14525	535.793	-1.57677	0.281388	-5.60353	2.10024e-08	8.92115e-07	SCO2495	alkaline phosphatase family protein
SC_RS33865	967.037	1.21574	0.217594	5.58719	2.3078e-08	9.6901e-07	SCO6327	SHOCT domain-containing protein
SC_RS38810	3445.38	1.20569	0.215769	5.58789	2.29847e-08	9.6901e-07	SCO7319	NAD(P)/FAD-dependent oxidoreductase
SC_RS03205	1112.17	1.88173	0.337253	5.57956	2.41126e-08	1.00667e-06	SCO0257	amidohydrolase family protein
SC_RS40555	599.986	1.77553	0.318411	5.57622	2.45808e-08	1.02038e-06	SCO7673	lipoprotein
SC_RS05165	742.075	1.76829	0.317397	5.57122	2.52962e-08	1.04415e-06	SCO0649	gas vesicle protein GvpO
SC_RS14510	649.648	1.27957	0.230119	5.56045	2.69081e-08	1.10444e-06	SCO2492	excalibur calcium-binding domain-containing protein
SC_RS35710	381.727	0.974854	0.175401	5.55787	2.73083e-08	1.1146e-06	SCO6705	DUF3048 domain-containing protein
SC_RS26055	5987.53	-1.06676	0.192027	-5.55526	2.772e-08	1.12512e-06	SCO4779	serine/threonine-protein kinase
SC_RS29900	1418.17	-0.719925	0.12963	-5.5537	2.79682e-08	1.12893e-06	SCO5543	roadblock/LC7 domain-containing protein
SC_RS33900	301.954	0.941901	0.16976	5.54844	2.88227e-08	1.15703e-06		hypothetical protein
SC_RS30020	3040.54	0.702804	0.126717	5.54624	2.91886e-08	1.16531e-06	SCO5561	Lrp/AsnC family transcriptional regulator
SC_RS02565	2852.54	0.710482	0.128374	5.53445	3.12206e-08	1.23966e-06	SCO0119	hypothetical protein
SC_RS31290	2781.3	-0.7194	0.130158	-5.52711	3.25544e-08	1.28564e-06	SCO5810	MFS transporter
SC_RS04850	3601.27	0.808158	0.146438	5.51876	3.41397e-08	1.31971e-06	SCO0585	GTP-binding protein
SC_RS17840	7827.3	-0.829228	0.150243	-5.51926	3.40428e-08	1.31971e-06	SCO3146	outer membrane protein assembly factor BamB family protein
SC_RS33890	129.132	1.34921	0.244406	5.52036	3.38302e-08	1.31971e-06	SCO6333	hypothetical protein
SC_RS37480	7496.71	-0.805045	0.145857	-5.51942	3.40113e-08	1.31971e-06	SCO7051	transcription termination factor Rho
SC_RS37380	622.374	-1.06265	0.192586	-5.51781	3.4326e-08	1.31992e-06	SCO7031	beta-xylosidase/alpha-l-arabinosidase
SC_RS15255	1908.67	-1.7085	0.310056	-5.5103	3.58215e-08	1.36308e-06	SCO2636	hypothetical protein
SC_RS35085	153.313	-1.10266	0.200099	-5.51055	3.57707e-08	1.36308e-06	SCO6578	metabolite traffic protein EboE
SC_RS03200	790.011	1.88495	0.342165	5.50888	3.61123e-08	1.36703e-06	SCO0256	acetoin reductase
SC_RS17330	1650.65	-0.758864	0.137852	-5.50491	3.69349e-08	1.39096e-06	SCO3043	LCP family protein
SC_RS36290	1069.34	-0.956767	0.173942	-5.50048	3.78759e-08	1.41908e-06	SCO6820	molybdopterin-containing oxidoreductase family protein
SC_RS08670	777.025	0.762018	0.138569	5.49918	3.81567e-08	1.42231e-06	SCO1341	lipoprotein
SC_RS22125	433.742	-1.3305	0.242813	-5.47955	4.26411e-08	1.5814e-06	SCO4001	bifunctional DNA primase/polymerase
SC_RS06170	552.901	0.7787	0.142307	5.47197	4.45055e-08	1.64221e-06	SCO0848	zinc-binding dehydrogenase
SC_RS21930	3172.17	-0.737111	0.134809	-5.46783	4.55582e-08	1.6681e-06	SCO3958	ABC transporter ATP-binding protein
SC_RS32140	3208.35	0.704793	0.128908	5.46742	4.56638e-08	1.6681e-06	SCO5979	enoyl-CoA hydratase family protein
SC_RS06165	994.174	1.16881	0.213939	5.46327	4.67437e-08	1.69042e-06	SCO0847	VOC family protein
SC_RS36230	2452.83	-0.830308	0.151997	-5.46265	4.69076e-08	1.69042e-06	SCO6808	ArsR/SmtB family transcription factor
SC_RS37960	1189.76	-1.18317	0.216603	-5.46242	4.69689e-08	1.69042e-06	SCO7147	SDR family NAD(P)-dependent oxidoreductase
SC_RS15595	527.561	0.774306	0.14184	5.45903	4.78749e-08	1.71458e-06	SCO2702	hypothetical protein
SC_RS36020	1561.83	0.631948	0.115914	5.45187	4.98431e-08	1.77636e-06	SCO6767	flavodoxin-dependent (E)-4-hydroxy-3-methylbut-2-enyl-diphosphate synthase
SC_RS02820	290.544	1.01613	0.186647	5.44413	5.20591e-08	1.84483e-06	SCO0174	pyridoxamine 5'-phosphate oxidase family protein
SC_RS04860	1993.57	0.885484	0.162671	5.44341	5.22693e-08	1.84483e-06	SCO0587	roadblock/LC7 domain-containing protein
SC_RS39240	521.266	-1.64244	0.302234	-5.43432	5.50056e-08	1.93207e-06	SCO7407	beta-galactosidase
SC_RS06180	692.011	1.24065	0.228469	5.43028	5.62658e-08	1.96457e-06	SCO0850	hypothetical protein
SC_RS26390	213.894	0.93547	0.17229	5.42964	5.64687e-08	1.96457e-06	SCO4846	YihY/virulence factor BrkB family protein
SC_RS17560	497.1	-1.72803	0.318366	-5.4278	5.70543e-08	1.96855e-06		DUF2776 family protein
SC_RS32180	180.191	-1.10315	0.20325	-5.42758	5.7122e-08	1.96855e-06	SCO5987	DUF5999 family protein
SC_RS27275	2830.04	-0.566165	0.104355	-5.42537	5.78343e-08	1.98374e-06	SCO5022	lipoprotein
SC_RS34080	9197.12	0.5582	0.102988	5.42004	5.95849e-08	2.03424e-06	SCO6374	glycosyltransferase
SC_RS07210	1224.09	1.05762	0.195278	5.41596	6.09614e-08	2.07155e-06	SCO1051	ABC-2 transporter permease
SC_RS04240	4533.67	0.763873	0.141247	5.40806	6.37115e-08	2.15498e-06	SCO0465	alpha/beta fold hydrolase
SC_RS18155	498.94	1.78586	0.33051	5.40335	6.54077e-08	2.20216e-06	SCO3208	M6 family metalloprotease domain-containing protein
SC_RS39255	576.327	-1.82605	0.338002	-5.4025	6.5718e-08	2.20246e-06	SCO7410	carbohydrate ABC transporter permease
SC_RS25095	2321.55	-1.31524	0.244124	-5.38758	7.14139e-08	2.38242e-06	SCO4588	tetratricopeptide repeat protein
SC_RS06620	3609.77	1.91969	0.356409	5.38619	7.19687e-08	2.38777e-06	SCO0934	hypothetical protein
SC_RS24710	2443.86	-0.946142	0.175682	-5.38554	7.22279e-08	2.38777e-06	SCO4509	WXG100 family type VII secretion target
SC_RS28145	3439.09	-0.733613	0.136308	-5.38204	7.36451e-08	2.42365e-06	SCO5196	AIM24 family protein
SC_RS38605	3688.73	1.15427	0.214826	5.37305	7.7414e-08	2.53626e-06	SCO7278	RNA polymerase sigma factor SigF
SC_RS19990	3052.12	0.619794	0.115689	5.35743	8.44156e-08	2.7465e-06	SCO3571	Crp/Fnr family transcriptional regulator
SC_RS38860	508.675	0.731361	0.136523	5.35707	8.45829e-08	2.7465e-06	SCO7329	AMP-dependent synthetase/ligase
SC_RS04170	624.789	0.827657	0.154654	5.35166	8.71494e-08	2.80166e-06	SCO0451	PP2C family protein-serine/threonine phosphatase
SC_RS23125	435.599	-1.43258	0.267719	-5.35108	8.74321e-08	2.80166e-06	SCO4188	FadR/GntR family transcriptional regulator
SC_RS26985	1865.91	0.829343	0.154957	5.35208	8.69506e-08	2.80166e-06	SCO4964	ABC transporter permease
SC_RS37020	516.079	1.52107	0.284481	5.34682	8.9511e-08	2.85575e-06	SCO6963	lipoprotein
SC_RS17550	4851.2	-1.65411	0.309538	-5.34381	9.10107e-08	2.89098e-06	SCO3086	lipoprotein
SC_RS06525	992.257	1.15089	0.215718	5.33516	9.54615e-08	3.01889e-06	SCO0915	dodecin
SC_RS27420	241.809	1.70065	0.318808	5.33439	9.5864e-08	3.01889e-06	SCO5051	glycosyltransferase family 2 protein
SC_RS28695	559.862	1.8607	0.349204	5.3284	9.90833e-08	3.10688e-06	SCO5303	SH3 domain-containing protein
SC_RS12180	70.6262	1.94041	0.364769	5.31955	1.04023e-07	3.24784e-06	SCO2029	ADP-ribosylglycohydrolase family protein
SC_RS21110	119.509	1.24169	0.233564	5.31629	1.05903e-07	3.29245e-06	SCO3797	AI-2E family transporter
SC_RS27785	9507.04	-0.722383	0.136053	-5.30955	1.09895e-07	3.38772e-06	SCO5125	helix-turn-helix domain-containing protein
SC_RS35730	2887.61	0.880724	0.165861	5.31002	1.09614e-07	3.38772e-06	SCO6709	non-homologous end-joining DNA ligase
SC_RS32255	619.877	-0.728488	0.137249	-5.30777	1.10972e-07	3.40655e-06	SCO6003	helix-turn-helix domain-containing protein
SC_RS11195	726.625	0.796572	0.150172	5.30439	1.13053e-07	3.45591e-06	SCO1833	DUF6286 domain-containing protein
SC_RS06725	3542.53	1.50532	0.283887	5.30254	1.14204e-07	3.46408e-06	SCO0954	GNAT family N-acetyltransferase
SC_RS13585	3737.52	-0.56622	0.106785	-5.30244	1.14268e-07	3.46408e-06	SCO2311	IS200/IS605 family element transposase accessory protein TnpB
SC_RS34870	482.062	1.23129	0.232338	5.29954	1.16097e-07	3.50497e-06	SCO6535	nitrate reductase subunit alpha
SC_RS32625	307.762	0.824826	0.155739	5.29621	1.18228e-07	3.55463e-06	SCO6077	aminoglycoside phosphotransferase family protein
SC_RS39180	816.166	1.69507	0.320106	5.29534	1.18798e-07	3.55712e-06	SCO7395	glycine betaine/L-proline transporter ProP
SC_RS39820	207.707	1.29981	0.245584	5.29272	1.20509e-07	3.59364e-06	SCO7524	SRPBCC family protein
SC_RS04855	1153.72	0.945095	0.178738	5.2876	1.2393e-07	3.68062e-06	SCO0586	DUF742 domain-containing protein
SC_RS06355	2116.42	0.78914	0.150022	5.26015	1.4394e-07	4.24043e-06	SCO0884	dihydrolipoyl dehydrogenase family protein
SC_RS39065	593.155	1.47802	0.280957	5.26067	1.43529e-07	4.24043e-06	SCO7372	DoxX family protein
SC_RS33485	2766.82	-0.970722	0.184632	-5.25761	1.45943e-07	4.28218e-06	SCO6247	allantoinase AllB
SC_RS22400	15662.9	0.914163	0.173907	5.25663	1.46722e-07	4.2878e-06	SCO4055	glutathione-independent formaldehyde dehydrogenase
SC_RS26825	916.596	-0.776683	0.147948	-5.24972	1.52332e-07	4.43403e-06		hypothetical protein
SC_RS21395	68.5767	-1.84062	0.350668	-5.24889	1.53022e-07	4.43641e-06	SCO3852	hypothetical protein
SC_RS08990	379.102	-0.828714	0.157915	-5.24784	1.53895e-07	4.4441e-06	SCO1403	hypothetical protein
SC_RS31180	1135.08	0.698607	0.133158	5.24645	1.55054e-07	4.45995e-06	SCO5788	class III extradiol dioxygenase subunit B-like domain-containing protein
SC_RS26700	44448.4	-1.1036	0.21063	-5.2395	1.61013e-07	4.61317e-06	SCO4908	SigE family RNA polymerase sigma factor
SC_RS04995	3213.23	1.47931	0.282769	5.23152	1.68123e-07	4.79809e-06	SCO0615	hypothetical protein
SC_RS09880	446.645	-1.22977	0.235182	-5.22902	1.70415e-07	4.84456e-06	SCO1573	ferredoxin reductase family protein
SC_RS05245	965.212	1.8523	0.354881	5.21951	1.79398e-07	5.08016e-06	SCO0665	hypothetical protein
SC_RS07990	732.832	1.72755	0.331268	5.21497	1.83848e-07	5.18609e-06	SCO1207	cytochrome P450
SC_RS25335	610.851	0.752907	0.144394	5.21425	1.8456e-07	5.18613e-06	SCO4634	amidohydrolase family protein
SC_RS24965	2950.17	0.866281	0.166282	5.2097	1.89148e-07	5.29468e-06	SCO4562	NADH-quinone oxidoreductase subunit A
SC_RS21215	646.8	0.772523	0.148328	5.2082	1.90681e-07	5.31722e-06	SCO3818	response regulator
SC_RS38935	2564.54	-0.987188	0.190527	-5.18135	2.20283e-07	6.11934e-06	SCO7344	NPP1 family protein
SC_RS09070	887.182	-0.715047	0.138254	-5.17197	2.31639e-07	6.41043e-06	SCO1419	glycerophosphodiester phosphodiesterase
SC_RS07180	122.653	-1.57035	0.304412	-5.15863	2.48761e-07	6.85829e-06	SCO1045	heavy-metal-associated domain-containing protein
SC_RS26980	3754.13	0.848635	0.164635	5.15464	2.54118e-07	6.97963e-06	SCO4963	daunorubicin resistance protein DrrA family ABC transporter ATP-binding protein
SC_RS02245	410.479	1.26426	0.245422	5.15139	2.58563e-07	7.04874e-06	SCO0043	SDR family oxidoreductase
SC_RS35475	1386.64	0.686371	0.133234	5.15163	2.58238e-07	7.04874e-06	SCO6658	phosphogluconate dehydrogenase (NAD(+)-dependent, decarboxylating)
SC_RS07420	513.994	1.06347	0.206598	5.14753	2.63935e-07	7.16843e-06	SCO1093	VOC family protein
SC_RS39375	1818.85	1.60117	0.311266	5.14407	2.68856e-07	7.27504e-06	SCO7434	PepSY domain-containing protein
SC_RS22015	2801.92	-0.801403	0.15595	-5.13883	2.76452e-07	7.45297e-06	SCO3975	ATP-binding protein
SC_RS04625	414.819	1.34015	0.261109	5.13255	2.85842e-07	7.67779e-06	SCO0542	SpoIIE family protein phosphatase
SC_RS35455	673.463	-1.20223	0.23436	-5.12983	2.90008e-07	7.76115e-06	SCO6654	creatininase family protein
SC_RS29620	199.196	-1.02155	0.199182	-5.12873	2.91702e-07	7.77801e-06	SCO5487	N-acetylmuramoyl-L-alanine amidase
SC_RS25360	1324.84	-0.561354	0.109528	-5.12519	2.97236e-07	7.89674e-06	SCO4637	MaoC family dehydratase
SC_RS35740	1910.46	-1.08717	0.212226	-5.12271	3.01181e-07	7.97258e-06	SCO6711	ThuA domain-containing protein
SC_RS02635	575.122	0.99058	0.193452	5.12054	3.04663e-07	7.97801e-06	SCO0135	alpha/beta fold hydrolase
SC_RS22955	217.684	-1.02945	0.201039	-5.12067	3.04448e-07	7.97801e-06	SCO4153	winged helix-turn-helix transcriptional regulator
SC_RS27710	3342.41	1.23582	0.241299	5.12153	3.03072e-07	7.97801e-06	SCO5110	ABC transporter family substrate-binding protein
SC_RS30550	246.945	-0.952881	0.186189	-5.11782	3.09085e-07	8.06491e-06	SCO5667	polyamine ABC transporter substrate-binding protein
SC_RS24285	811.577	-1.36018	0.265823	-5.11688	3.10632e-07	8.07643e-06	SCO4424	hypothetical protein
SC_RS26405	633.466	0.617392	0.120894	5.10687	3.27538e-07	8.4858e-06	SCO4849	metallophosphoesterase
SC_RS03885	995.057	-1.20133	0.235629	-5.0984	3.42545e-07	8.83008e-06	SCO0395	NAD-dependent epimerase/dehydratase family protein
SC_RS05250	2814.74	1.5303	0.300177	5.09801	3.43244e-07	8.83008e-06	SCO0666	catalase CatB
SC_RS23665	17533.6	-1.47414	0.289389	-5.09395	3.50683e-07	8.98978e-06	SCO4296	chaperonin GroEL
SC_RS32500	799.643	0.659941	0.129687	5.08874	3.6045e-07	9.20786e-06	SCO6052	PhoX family protein
SC_RS35640	2035.78	-1.29886	0.255361	-5.08634	3.65033e-07	9.29244e-06	SCO6691	phosphocholine-specific phospholipase C
SC_RS18895	1655.41	-0.92741	0.182448	-5.08314	3.71244e-07	9.41775e-06	SCO3356	SigE family RNA polymerase sigma factor
SC_RS30680	4344.19	1.0646	0.209527	5.08096	3.75527e-07	9.49342e-06	SCO5693	acyl-CoA dehydrogenase family protein
SC_RS15920	1338.12	-0.676236	0.133157	-5.0785	3.80424e-07	9.58406e-06	SCO2767	tetratricopeptide repeat protein
SC_RS18955	5080.23	-0.939545	0.185064	-5.07686	3.8372e-07	9.63387e-06	SCO3366	MDR family MFS transporter
SC_RS39495	539.856	1.79719	0.354497	5.06967	3.98496e-07	9.97058e-06	SCO7458	resuscitation-promoting factor protein RpfE
SC_RS13995	220.985	-0.9108	0.179949	-5.06144	4.16095e-07	1.03754e-05	SCO2392	SGNH/GDSL hydrolase family protein
SC_RS35090	584.85	-0.668221	0.132185	-5.05521	4.29914e-07	1.06835e-05	SCO6579	nucleotide pyrophosphatase/phosphodiesterase family protein
SC_RS14445	81.4702	1.74374	0.345102	5.05283	4.35305e-07	1.07808e-05	SCO2479	hypothetical protein
SC_RS36000	2031.94	0.792309	0.156855	5.05123	4.38976e-07	1.0835e-05	SCO6763	polyprenyl synthetase family protein
SC_RS28065	406.059	1.30083	0.257945	5.04305	4.58158e-07	1.12704e-05	SCO5180	alpha/beta hydrolase
SC_RS21055	601.569	1.02709	0.203736	5.04128	4.62436e-07	1.13374e-05	SCO3787	hypothetical protein
SC_RS32075	403.947	0.975498	0.194069	5.02656	4.99361e-07	1.22018e-05	SCO5966	FAD-binding and (Fe-S)-binding domain-containing protein
SC_RS24290	2703.11	-1.21705	0.242414	-5.02052	5.15327e-07	1.25082e-05	SCO4425	hypothetical protein
SC_RS40085	239.918	-0.709023	0.141211	-5.02102	5.13991e-07	1.25082e-05	SCO7577	glycoside hydrolase family 43 protein
SC_RS07995	130.315	1.35711	0.270417	5.0186	5.20498e-07	1.25919e-05	SCO1208	cupin domain-containing protein
SC_RS06185	342.891	0.745246	0.148516	5.01794	5.22295e-07	1.25937e-05	SCO0851	sugar kinase
SC_RS14160	324.418	-0.780276	0.155546	-5.01636	5.26592e-07	1.26555e-05	SCO2425	hypothetical protein
SC_RS38875	2526.02	1.76066	0.351376	5.01076	5.42141e-07	1.29865e-05	SCO7332	1,4-alpha-glucan branching enzyme
SC_RS04305	206.902	0.937072	0.187042	5.00995	5.44439e-07	1.29989e-05	SCO0478	ferritin-like domain-containing protein
SC_RS23005	1905.73	-0.876849	0.175125	-5.00698	5.52903e-07	1.31153e-05	SCO4163	LmeA family phospholipid-binding protein
SC_RS25275	50.0949	-1.67563	0.334617	-5.00759	5.51144e-07	1.31153e-05		hypothetical protein
SC_RS38350	1540.02	0.832602	0.166344	5.0053	5.57745e-07	1.31873e-05	SCO7227	SPFH domain-containing protein
SC_RS22120	152.327	-1.65176	0.330084	-5.00406	5.61347e-07	1.31944e-05	SCO4000	hypothetical protein
SC_RS39455	1404.77	1.69833	0.339398	5.00396	5.61657e-07	1.31944e-05	SCO7450	class F sortase
SC_RS16910	8051	-0.769505	0.15406	-4.99484	5.88855e-07	1.3789e-05	SCO2962	polysaccharide deacetylase family protein
SC_RS09380	434.421	0.803758	0.16118	4.9867	6.14186e-07	1.43362e-05	SCO1481	orotidine-5'-phosphate decarboxylase
SC_RS06600	867.925	-1.84617	0.370278	-4.98591	6.16709e-07	1.43493e-05	SCO0930	SCO0930 family lipoprotein
SC_RS03915	838.539	-0.975897	0.195886	-4.98197	6.29392e-07	1.45979e-05	SCO0401	glutamate-1-semialdehyde 2,1-aminomutase
SC_RS17145	28010.2	0.5959	0.119633	4.98108	6.32291e-07	1.46187e-05	SCO3009	ribosome hibernation-promoting factor, HPF/YfiA family
SC_RS39235	786.275	-1.62231	0.325855	-4.97864	6.40326e-07	1.47578e-05	SCO7406	glycoside hydrolase
SC_RS14800	399.275	-0.790595	0.158853	-4.97689	6.4615e-07	1.48452e-05	SCO2550	hypothetical protein
SC_RS04470	382.76	1.32134	0.265923	4.96886	6.73464e-07	1.54242e-05		SDR family NAD(P)-dependent oxidoreductase
SC_RS39385	239.744	0.846498	0.170493	4.96499	6.87047e-07	1.56861e-05	SCO7436	benzaldehyde dehydrogenase
SC_RS38695	704.66	0.87713	0.176736	4.96295	6.94304e-07	1.58024e-05	SCO7296	UBP-type zinc finger domain-containing protein
SC_RS25295	87.8564	-1.73911	0.350994	-4.95482	7.23965e-07	1.64264e-05	SCO4627	DUF6284 family protein
SC_RS12190	80.7027	1.57053	0.317079	4.95312	7.30319e-07	1.65192e-05	SCO2031	ADP-ribosylglycohydrolase family protein
SC_RS07620	1374.7	-0.8363	0.168921	-4.95083	7.38973e-07	1.66634e-05	SCO1134	2Fe-2S iron-sulfur cluster-binding protein
SC_RS02875	2050.26	0.999491	0.202329	4.93992	7.81531e-07	1.75688e-05	SCO0185	polyprenyl synthetase family protein
SC_RS12970	389.207	1.21859	0.246841	4.93675	7.94341e-07	1.76935e-05	SCO2187	peptidoglycan recognition protein family protein
SC_RS17490	465.134	-0.781629	0.158327	-4.93679	7.94189e-07	1.76935e-05	SCO3075	MurR/RpiR family transcriptional regulator
SC_RS20425	672.995	-1.13856	0.230617	-4.93701	7.93288e-07	1.76935e-05		hypothetical protein
SC_RS04465	7763.72	1.42153	0.288175	4.93287	8.10311e-07	1.79943e-05	SCO0509	glycerol kinase GlpK
SC_RS27415	425.906	1.50304	0.305127	4.92594	8.39541e-07	1.85869e-05	SCO5050	nucleotide sugar dehydrogenase
SC_RS24975	5839.77	0.972517	0.197747	4.918	8.7434e-07	1.92989e-05	SCO4564	NADH-quinone oxidoreductase subunit C
SC_RS37570	368.759	1.83045	0.372454	4.91458	8.8974e-07	1.95796e-05	SCO7068	hypothetical protein
SC_RS35995	1573.54	0.687526	0.139983	4.91149	9.03868e-07	1.98308e-05	SCO6762	hydroxysqualene dehydroxylase HpnE
SC_RS05160	486.102	0.833305	0.170002	4.90175	9.49879e-07	2.07159e-05	SCO0648	class I SAM-dependent methyltransferase
SC_RS11085	867.248	-0.756442	0.154312	-4.90202	9.48567e-07	2.07159e-05	SCO1812	CynX/NimT family MFS transporter
SC_RS33895	495.645	0.915485	0.186961	4.89665	9.74842e-07	2.1197e-05	SCO6334	LuxR C-terminal-related transcriptional regulator
SC_RS08160	1452.56	0.563163	0.11503	4.89578	9.79148e-07	2.12275e-05	SCO1241	ATP-binding protein
SC_RS02845	730.228	0.789628	0.161364	4.89347	9.90738e-07	2.14152e-05	SCO0179	zinc-dependent alcohol dehydrogenase family protein
SC_RS06480	873.217	0.882857	0.180626	4.88777	1.01982e-06	2.19788e-05	SCO0906	PPOX class F420-dependent oxidoreductase
SC_RS17095	3116.97	1.49346	0.305659	4.88604	1.02887e-06	2.21085e-05	SCO2998	glycosyltransferase family 2 protein
SC_RS36295	648.321	-1.05612	0.216264	-4.88346	1.04243e-06	2.23342e-05	SCO6821	CTP synthase
SC_RS29110	901.29	-0.595678	0.122193	-4.8749	1.08863e-06	2.3256e-05	SCO5386	STAS domain-containing protein
SC_RS10350	961.902	1.38839	0.285589	4.86148	1.16512e-06	2.48174e-05	SCO1668	hypothetical protein
SC_RS35015	87.1579	1.07853	0.222347	4.85068	1.23038e-06	2.61313e-05	SCO6564	beta-ketoacyl-ACP synthase III
SC_RS27210	1712.85	-0.703231	0.145201	-4.84315	1.27796e-06	2.69191e-05	SCO5009	CpaF family protein
SC_RS38170	616.892	1.21896	0.25169	4.84311	1.27825e-06	2.69191e-05	SCO7191	SDR family oxidoreductase
SC_RS39825	1931.14	1.30567	0.269597	4.84306	1.27853e-06	2.69191e-05	SCO7525	FdhF/YdeP family oxidoreductase
SC_RS08830	1512.1	-0.666401	0.137662	-4.84085	1.29282e-06	2.71417e-05	SCO1373	hypothetical protein
SC_RS28785	926.616	1.63093	0.337303	4.8352	1.33012e-06	2.7845e-05	SCO5321	FAD-dependent oxidoreductase
SC_RS06555	6584.62	-0.714694	0.147871	-4.83321	1.34346e-06	2.80438e-05	SCO0921	GNAT family N-acetyltransferase
SC_RS23495	597.775	-1.55514	0.32185	-4.83187	1.35256e-06	2.80734e-05	SCO4261	helix-turn-helix transcriptional regulator
SC_RS39815	1464.19	1.39642	0.288985	4.83216	1.35059e-06	2.80734e-05	SCO7523	ATP-dependent Clp protease ATP-binding subunit
SC_RS07290	673.795	-0.721744	0.149541	-4.82639	1.39027e-06	2.86514e-05	SCO1067	MFS transporter
SC_RS08745	145.739	-1.3711	0.284074	-4.82658	1.38901e-06	2.86514e-05	SCO1356	Rieske (2Fe-2S) protein
SC_RS17890	1006.29	-0.746302	0.154656	-4.82556	1.3961e-06	2.86514e-05	SCO3156	penicillin-binding transpeptidase domain-containing protein
SC_RS27335	6716.64	-0.742288	0.153822	-4.82562	1.39568e-06	2.86514e-05	SCO5034	ABC transporter permease
SC_RS20225	6159.23	0.537107	0.111421	4.82054	1.43168e-06	2.92993e-05	SCO3618	recombination mediator RecR
SC_RS36285	767.452	-0.964499	0.200132	-4.81932	1.4405e-06	2.93975e-05	SCO6819	3-phosphoshikimate 1-carboxyvinyltransferase
SC_RS36010	626.859	0.795316	0.165097	4.81726	1.45542e-06	2.96193e-05	SCO6765	lipoprotein
SC_RS40920	2852.24	-0.812689	0.168786	-4.81492	1.4726e-06	2.98855e-05	SCO7749	cobalamin B12-binding domain-containing protein
SC_RS18785	52743.1	0.824871	0.171421	4.81196	1.49459e-06	3.02478e-05	SCOr12	16S ribosomal RNA
SC_RS11120	732.463	1.25101	0.260034	4.81095	1.50217e-06	3.03173e-05	SCO1819	GlsB/YeaQ/YmgE family stress response membrane protein
SC_RS36430	269.103	-0.732918	0.152547	-4.80454	1.55104e-06	3.12131e-05	SCO6847	hypothetical protein
SC_RS40565	147.551	1.92694	0.401109	4.80402	1.5551e-06	3.12131e-05	SCO7675	hypothetical protein
SC_RS21765	442.702	-0.769786	0.160433	-4.79817	1.60122e-06	3.20507e-05	SCO3924	DUF5326 family protein
SC_RS23630	1173.42	-1.20963	0.252143	-4.79738	1.60756e-06	3.20898e-05	SCO4289	hypothetical protein
SC_RS05175	618.358	1.61881	0.337535	4.79598	1.61885e-06	3.2227e-05	SCO0651	GvpL/GvpF family gas vesicle protein
SC_RS23305	892.858	-0.578756	0.120791	-4.79136	1.65652e-06	3.28874e-05	SCO4224	lanthionine synthetase LanC family protein
SC_RS28150	3002.23	-0.687307	0.143761	-4.78092	1.74496e-06	3.45493e-05	SCO5197	AIM24 family protein
SC_RS31300	1432.12	-0.709498	0.148452	-4.77932	1.75892e-06	3.47315e-05	SCO5812	ribonuclease HII
SC_RS07695	2151.62	0.62207	0.130282	4.77478	1.799e-06	3.5332e-05	SCO1149	DUF5709 domain-containing protein
SC_RS40940	813.436	1.25286	0.262384	4.7749	1.79795e-06	3.5332e-05	SCO7753	helix-turn-helix transcriptional regulator
SC_RS05005	1939.89	0.872039	0.182943	4.76671	1.87258e-06	3.66784e-05	SCO0617	phosphoketolase family protein
SC_RS29275	3802.56	-0.52757	0.110723	-4.76479	1.89048e-06	3.69301e-05	SCO5419	tetratricopeptide repeat protein
SC_RS32315	122.127	1.06745	0.224478	4.75527	1.98182e-06	3.86111e-05	SCO6015	PIN domain-containing protein
SC_RS05190	1071.88	1.64855	0.346901	4.75223	2.01189e-06	3.8989e-05	SCO0654	SRPBCC family protein
SC_RS13060	1584.98	-0.886928	0.18662	-4.75258	2.00835e-06	3.8989e-05	SCO2205	hypothetical protein
SC_RS27185	1973.49	-0.615478	0.129729	-4.74435	2.09176e-06	4.04297e-05	SCO5004	hypothetical protein
SC_RS34825	760.427	-1.05901	0.223544	-4.73736	2.16525e-06	4.17396e-05	SCO6526	hypothetical protein
SC_RS05105	530.924	-0.884743	0.186838	-4.73534	2.18688e-06	4.20457e-05	SCO0637	flavodoxin family protein
SC_RS23520	92.6021	1.12528	0.237799	4.73205	2.22264e-06	4.25759e-05	SCO4267	NAD(P)-binding protein
SC_RS39995	307.715	-0.616893	0.130374	-4.73173	2.22611e-06	4.25759e-05	SCO7559	glycoside hydrolase family 64 protein
SC_RS06485	411.712	1.08993	0.230595	4.72659	2.28326e-06	4.35348e-05	SCO0907	NAD(P)-dependent oxidoreductase
SC_RS11245	2726.21	1.33966	0.283456	4.72615	2.28817e-06	4.35348e-05	SCO1843	alpha/beta hydrolase family protein
SC_RS19160	3915.11	0.517885	0.109636	4.72367	2.31621e-06	4.39538e-05	SCO3407	zinc-dependent metalloprotease
SC_RS27425	260.579	1.1303	0.239368	4.722	2.33536e-06	4.42025e-05	SCO5053	polysaccharide deacetylase family protein
SC_RS07105	3955.21	2.39949	0.508218	4.72139	2.34238e-06	4.42207e-05	SCO1030	ATP-binding protein
SC_RS15500	472.479	1.06151	0.225119	4.71532	2.41335e-06	4.54144e-05	SCO2684	GTPase
SC_RS16265	336.419	1.18449	0.251222	4.71492	2.41804e-06	4.54144e-05	SCO2833	lytic polysaccharide monooxygenase auxiliary activity family 9 protein
SC_RS15615	177.023	1.4491	0.307662	4.71003	2.47679e-06	4.63986e-05	SCO2706	glycosyltransferase
SC_RS17735	7253.78	-0.665357	0.141449	-4.70388	2.5527e-06	4.76314e-05	SCO3122	bifunctional UDP-N-acetylglucosamine diphosphorylase/glucosamine-1-phosphate N-acetyltransferase GlmU
SC_RS23130	85.0087	-1.43974	0.306091	-4.70364	2.55564e-06	4.76314e-05	SCO4189	hypothetical protein
SC_RS36220	78.5673	-1.29856	0.276299	-4.69983	2.60374e-06	4.84044e-05		helix-turn-helix transcriptional regulator
SC_RS02890	310.594	1.07376	0.229084	4.68718	2.76995e-06	5.12336e-05	SCO0188	DUF5914 domain-containing protein
SC_RS16545	1113.49	1.09169	0.232889	4.68761	2.76415e-06	5.12336e-05	SCO2889	MFS transporter
SC_RS25260	252.756	-1.17468	0.250828	-4.68321	2.82411e-06	5.21035e-05	SCO4620	plasmid transfer protein TraB
SC_RS24970	3992.46	0.865809	0.184945	4.68145	2.84859e-06	5.24227e-05	SCO4563	NuoB/complex I 20 kDa subunit family protein
SC_RS18830	609.58	-1.12407	0.240185	-4.68003	2.86827e-06	5.26522e-05	SCO3342	DUF4232 domain-containing protein
SC_RS27360	2276.37	-0.509781	0.108971	-4.67813	2.89509e-06	5.30114e-05	SCO5039	transglycosylase domain-containing protein
SC_RS14290	514.899	1.68566	0.360582	4.67483	2.94201e-06	5.37358e-05	SCO2451	rod shape-determining protein
SC_RS24725	1585.92	-0.505409	0.108171	-4.67232	2.9781e-06	5.42593e-05	SCO4514	hypothetical protein
SC_RS05645	415.068	0.959028	0.205311	4.6711	2.99597e-06	5.44492e-05	SCO0743	hypothetical protein
SC_RS26300	422.653	-0.945586	0.202486	-4.66987	3.01389e-06	5.46388e-05	SCO4828	aldehyde dehydrogenase family protein
SC_RS15815	102.233	1.07376	0.229981	4.6689	3.02823e-06	5.4763e-05	SCO2746	sugar ABC transporter ATP-binding protein
SC_RS14695	22676.1	0.64299	0.137773	4.66701	3.05607e-06	5.51301e-05	SCO2529	M4 family metallopeptidase
SC_RS15665	22651.7	0.902548	0.193429	4.66605	3.07042e-06	5.51694e-05	SCO2716	LAXTG-anchored chaplin ChpA
SC_RS21105	1373.54	0.788278	0.168946	4.66586	3.07336e-06	5.51694e-05	SCO3796	ATP-binding SpoIIE family protein phosphatase
SC_RS05180	306.557	1.65877	0.355892	4.66089	3.14849e-06	5.63795e-05	SCO0652	gas vesicle protein GvpG
SC_RS05170	973.982	1.61616	0.346846	4.6596	3.1683e-06	5.65955e-05	SCO0650	gas vesicle structural protein GvpA
SC_RS24275	208.929	0.946498	0.203496	4.6512	3.30013e-06	5.88067e-05	SCO4422	VOC family protein
SC_RS33265	492.928	1.24593	0.268229	4.64501	3.40057e-06	6.04491e-05	SCO6203	hypothetical protein
SC_RS06030	2681.69	0.77424	0.166917	4.63847	3.51002e-06	6.22432e-05	SCO0820	cupin domain-containing protein
SC_RS35445	768.709	-1.07532	0.231862	-4.63775	3.5222e-06	6.23079e-05	SCO6652	hypothetical protein
SC_RS02585	845.496	0.72163	0.155744	4.63342	3.5967e-06	6.33834e-05	SCO0123	hypothetical protein
SC_RS37965	155.774	-1.21136	0.261452	-4.63321	3.60035e-06	6.33834e-05	SCO7149	VOC family protein
SC_RS28615	284.512	-1.19425	0.257984	-4.62915	3.6717e-06	6.43296e-05	SCO5286	lysozyme
SC_RS38760	418.346	0.737894	0.159389	4.62951	3.66541e-06	6.43296e-05	SCO7309	MFS transporter
SC_RS07880	418.007	1.06677	0.230686	4.62436	3.75752e-06	6.56758e-05	SCO1185	hypothetical protein
SC_RS24125	232.631	-0.810856	0.175375	-4.62354	3.77237e-06	6.57779e-05	SCO4391	winged helix-turn-helix transcriptional regulator
SC_RS25975	806.444	0.528775	0.114471	4.6193	3.85033e-06	6.69774e-05	SCO4763	hypothetical protein
SC_RS15610	9577.38	0.687747	0.148973	4.61658	3.90117e-06	6.77005e-05	SCO2705	chaplin ChpG
SC_RS25245	146.322	-1.37114	0.297139	-4.61449	3.94058e-06	6.82224e-05	SCO4617	ATP-binding protein
SC_RS03420	320.665	-0.9257	0.200654	-4.6134	3.96132e-06	6.84193e-05	SCO0300	flavin-containing monooxygenase
SC_RS32405	351.369	-0.845908	0.183501	-4.60982	4.03024e-06	6.94456e-05	SCO6034	DUF6271 family protein
SC_RS17575	1172.45	-1.23207	0.267536	-4.60525	4.11969e-06	7.08199e-05	SCO3090	ABC transporter permease
SC_RS25030	6659.24	0.741438	0.161063	4.60339	4.15664e-06	7.12873e-05	SCO4575	NADH-quinone oxidoreductase subunit NuoN
SC_RS09610	1438.15	0.741245	0.161078	4.60178	4.18894e-06	7.1673e-05	SCO1528	elongation factor G-like protein EF-G2
SC_RS33885	93.5408	1.57224	0.341723	4.60093	4.20605e-06	7.17977e-05	SCO6332	hypothetical protein
SC_RS36025	1041.39	0.643182	0.139854	4.59895	4.24622e-06	7.23144e-05	SCO6768	1-deoxy-D-xylulose-5-phosphate synthase
SC_RS19970	1162.89	-0.615853	0.134111	-4.59212	4.3877e-06	7.45502e-05		hypothetical protein
SC_RS26105	797.852	-0.679855	0.148241	-4.58615	4.51498e-06	7.65346e-05	SCO4789	DoxX family protein
SC_RS17090	3920.96	1.12182	0.244945	4.57989	4.65215e-06	7.86773e-05	SCO2997	CDP-glycerol glycerophosphotransferase family protein
SC_RS15675	64827.1	0.703134	0.153593	4.5779	4.69656e-06	7.9245e-05	SCO2718	rodlin RdlA
SC_RS21115	493.464	0.969313	0.211815	4.57622	4.73454e-06	7.97017e-05	SCO3798	pirin family protein
SC_RS06940	808.844	-0.792563	0.173248	-4.57472	4.76849e-06	7.98896e-05	SCO0996	ABC transporter substrate-binding protein
SC_RS16700	1325.07	-1.12855	0.246717	-4.57428	4.77851e-06	7.98896e-05	SCO2920	immune inhibitor A domain-containing protein
SC_RS26500	375.383	-0.786123	0.171829	-4.57503	4.76162e-06	7.98896e-05	SCO4868	L,D-transpeptidase family protein
SC_RS04880	1778.24	1.44192	0.315478	4.57058	4.86368e-06	8.09431e-05	SCO0591	lysozyme
SC_RS16760	202.972	1.11069	0.243	4.57075	4.85971e-06	8.09431e-05	SCO2932	ABC transporter permease
SC_RS30485	944.48	1.07879	0.236197	4.56733	4.93966e-06	8.20208e-05	SCO5654	ABC transporter ATP-binding protein
SC_RS28020	1557.42	0.638503	0.13992	4.56334	5.03465e-06	8.34084e-05	SCO5171	hypothetical protein
SC_RS23420	310.359	-1.01197	0.221811	-4.56231	5.05927e-06	8.36268e-05	SCO4246	VgrG-related protein
SC_RS12950	1019.32	-0.560699	0.122949	-4.56042	5.10509e-06	8.41937e-05	SCO2182	GntR family transcriptional regulator
SC_RS37060	421.142	1.01232	0.222114	4.55767	5.17254e-06	8.49227e-05	SCO6970	MDR family MFS transporter
SC_RS37310	112.42	-1.22421	0.268593	-4.55786	5.16768e-06	8.49227e-05	SCO7017	endonuclease/exonuclease/phosphatase family protein
SC_RS08065	2176.4	-0.693545	0.152203	-4.55671	5.19617e-06	8.49289e-05	SCO1222	dimethylargininase
SC_RS25435	2081.49	-0.687451	0.150864	-4.55677	5.19466e-06	8.49289e-05	SCO4651	LolA-like protein
SC_RS22410	2096.72	1.48154	0.325194	4.55586	5.21716e-06	8.50816e-05	SCO4057	MIP/aquaporin family protein
SC_RS24540	3007.41	0.616861	0.135425	4.555	5.23862e-06	8.52413e-05	SCO4476	condensation domain-containing protein
SC_RS10740	686.539	-1.09394	0.240479	-4.54899	5.39031e-06	8.75146e-05	SCO1746	S1 family peptidase
SC_RS07190	952.6	-0.59824	0.131568	-4.547	5.44152e-06	8.81292e-05	SCO1047	phosphatase PAP2 family protein
SC_RS21285	4749.81	1.45345	0.319679	4.54659	5.45228e-06	8.81292e-05	SCO3831	pyruvate dehydrogenase (acetyl-transferring) E1 component subunit alpha
SC_RS28725	474.62	1.04868	0.230854	4.54261	5.5563e-06	8.96122e-05	SCO5309	non-homologous end joining protein Ku
SC_RS02580	557.547	0.639612	0.140827	4.54182	5.57699e-06	8.97478e-05	SCO0122	flavin-containing monooxygenase
SC_RS26640	1092.81	-0.653941	0.144237	-4.5338	5.79314e-06	9.30213e-05	SCO4896	MFS transporter
SC_RS16030	1910.6	-0.853172	0.188301	-4.5309	5.87334e-06	9.41023e-05	SCO2789	glutamine--fructose-6-phosphate transaminase (isomerizing)
SC_RS06625	696.709	1.58141	0.349502	4.52474	6.04685e-06	9.66703e-05	SCO0935	class F sortase
SC_RS25250	68.5669	-1.60599	0.355396	-4.51888	6.21674e-06	9.91692e-05	SCO4618	bifunctional DNA primase/polymerase
SC_RS13900	3848.25	-0.706379	0.156609	-4.51045	6.46902e-06	0.000102969	SCO2373	MFS transporter
SC_RS28325	1599.47	0.675402	0.149784	4.50917	6.50802e-06	0.000103364	SCO5229	monocarboxylate uptake permease MctP
SC_RS12810	4965.56	1.28845	0.285932	4.50614	6.60163e-06	0.000104624	SCO2153	L,D-transpeptidase
SC_RS34140	3956.72	0.548186	0.121802	4.50061	6.77584e-06	0.000107152	SCO6384	phosphatidylglycerol lysyltransferase domain-containing protein
SC_RS35985	833.315	0.834346	0.185462	4.49873	6.83602e-06	0.00010787	SCO6760	presqualene diphosphate synthase HpnD
SC_RS39350	108.133	1.60592	0.357382	4.49357	7.00391e-06	0.000110281	SCO7429	hypothetical protein
SC_RS23510	2759.55	1.04773	0.233244	4.492	7.0559e-06	0.000110861	SCO4265	MFS transporter
SC_RS29760	21192	-0.476273	0.106042	-4.49136	7.07711e-06	0.000110956	SCO5515	phosphoglycerate dehydrogenase
SC_RS19340	981.17	0.523119	0.116631	4.48525	7.28276e-06	0.000113935	SCO3443	dihydrolipoyl dehydrogenase family protein
SC_RS36015	1940.05	0.713145	0.159144	4.48112	7.42507e-06	0.000115914	SCO6766	adenosyl-hopene transferase HpnH
SC_RS07605	348.095	-0.586575	0.13102	-4.47699	7.57044e-06	0.000117931	SCO1131	XdhC family protein
SC_RS21590	3345.25	0.456299	0.102081	4.46994	7.82401e-06	0.000121622	SCO3889	thioredoxin
SC_RS38560	1159.43	0.727152	0.162783	4.46701	7.93221e-06	0.000123042	SCO7269	mycothiol transferase
SC_RS19835	5998.44	0.599456	0.134324	4.46275	8.09132e-06	0.000125244	SCO3540	alpha/beta hydrolase
SC_RS27780	139.875	-1.52377	0.3417	-4.45939	8.21943e-06	0.000126958	SCO5124	DUF397 domain-containing protein
SC_RS12725	1698.48	-0.580716	0.13028	-4.45745	8.29388e-06	0.000127838	SCO2136	C40 family peptidase
SC_RS33235	726.065	-0.552404	0.124097	-4.45138	8.53191e-06	0.00013123	SCO6197	hypothetical protein
SC_RS03910	558.315	-0.992409	0.223023	-4.4498	8.59519e-06	0.000131511	SCO0400	dTDP-4-dehydrorhamnose 3,5-epimerase family protein
SC_RS29475	2920.77	-0.748029	0.168113	-4.44957	8.60417e-06	0.000131511	SCO5458	L,D-transpeptidase
SC_RS32870	104.137	-0.837626	0.188234	-4.44991	8.59054e-06	0.000131511	SCO6124	hypothetical protein
SC_RS08560	3067.82	-1.03664	0.233004	-4.44905	8.62527e-06	0.000131558	SCO1319	membrane protein
SC_RS04955	84.6157	1.16441	0.262305	4.43915	9.03139e-06	0.000137465	SCO0606	hypothetical protein
SC_RS32380	6933.47	1.12223	0.25301	4.43554	9.18435e-06	0.000139503	SCO6029	response regulator transcription factor
SC_RS38765	325.657	1.05352	0.237605	4.43393	9.25293e-06	0.000140253	SCO7310	cyclic nucleotide-binding domain-containing protein
SC_RS14450	58.3288	1.6606	0.37472	4.43159	9.35427e-06	0.000141496	SCO2480	class F sortase
SC_RS35095	400.525	-1.20541	0.272199	-4.42841	9.49324e-06	0.000143301	SCO6580	sugar phosphate isomerase/epimerase family protein
SC_RS26680	634.658	-0.660454	0.149231	-4.42571	9.61239e-06	0.0001448	SCO4904	VanZ family protein
SC_RS25255	165.997	-1.28167	0.289765	-4.42313	9.72822e-06	0.000146244	SCO4619	hypothetical protein
SC_RS37375	233.659	-1.33984	0.303229	-4.41857	9.93579e-06	0.000149057	SCO7030	carbohydrate ABC transporter permease
SC_RS23450	51.6585	-2.01696	0.457129	-4.41225	1.02304e-05	0.000153162	SCO4252	phage tail protein
SC_RS06710	589.063	-1.54073	0.349419	-4.4094	1.03657e-05	0.00015487	SCO0952	ABC transporter substrate-binding protein
SC_RS34635	479.477	0.744036	0.168942	4.40408	1.06236e-05	0.0001584	SCO6488	S9 family peptidase
SC_RS29340	373.081	-0.547137	0.124338	-4.4004	1.08052e-05	0.000160779	SCO5431	5'-methylthioadenosine/S-adenosylhomocysteine nucleosidase family protein
SC_RS33965	130.546	-0.873673	0.198597	-4.39923	1.08638e-05	0.000161323	SCO6350	TetR/AcrR family transcriptional regulator
SC_RS29835	2992.64	0.616291	0.140312	4.3923	1.12156e-05	0.00016621	SCO5530	hypothetical protein
SC_RS11205	238.267	0.874253	0.199115	4.39069	1.1299e-05	0.000166972	SCO1835	hypothetical protein
SC_RS15655	1594.57	1.2827	0.292159	4.39043	1.13128e-05	0.000166972	SCO2714	glycoside hydrolase family 26 protein
SC_RS06700	148.977	-1.38925	0.316484	-4.38964	1.1354e-05	0.000167242	SCO0950	carbohydrate ABC transporter permease
SC_RS02765	505.748	0.751136	0.171185	4.38787	1.14468e-05	0.000168271	SCO0164	heavy metal translocating P-type ATPase
SC_RS17010	1038.76	0.660008	0.150454	4.38678	1.15039e-05	0.00016877	SCO2981	bifunctional glycosyltransferase/CDP-glycerol:glycerophosphate glycerophosphotransferase
SC_RS34075	3979.98	0.567516	0.129446	4.3842	1.16414e-05	0.000170445	SCO6373	DUF6056 family protein
SC_RS05185	272.979	1.56962	0.358394	4.37959	1.18904e-05	0.000173742	SCO0653	hypothetical protein
SC_RS19205	354.642	0.95703	0.218566	4.37868	1.19403e-05	0.000174123	SCO3416	glutamate decarboxylase
SC_RS17020	582.911	0.744647	0.170128	4.37697	1.20342e-05	0.000175143	SCO2983	bifunctional glycosyltransferase/CDP-glycerol:glycerophosphate glycerophosphotransferase
SC_RS12355	37587.3	2.21406	0.505974	4.37584	1.20964e-05	0.000175699	SCO2063	hypothetical protein
SC_RS06340	1609.48	0.450488	0.103	4.37368	1.22168e-05	0.000176744	SCO0881	pirin family protein
SC_RS28040	5731.95	0.457422	0.104575	4.3741	1.21936e-05	0.000176744	SCO5175	hypothetical protein
SC_RS35460	205.894	-1.24694	0.285152	-4.37289	1.2261e-05	0.000177033	SCO6655	GTP cyclohydrolase II
SC_RS29695	7576.72	-0.791603	0.181078	-4.37161	1.23332e-05	0.000177725	SCO5502	MMPL family transporter
SC_RS24475	248.09	-0.774919	0.177636	-4.36241	1.28638e-05	0.000185006	SCO4462	MFS transporter
SC_RS27805	293.513	-0.677433	0.155537	-4.35545	1.32796e-05	0.00019061	SCO5129	ABC transporter ATP-binding protein
SC_RS10895	1763.18	0.552513	0.126887	4.35438	1.33442e-05	0.000191162	SCO1777	glycoside hydrolase family 15 protein
SC_RS24990	6958.92	0.674687	0.155133	4.3491	1.36697e-05	0.00019506	SCO4567	NADH-quinone oxidoreductase subunit NuoF
SC_RS41200	55.626	-1.30427	0.299864	-4.34953	1.36431e-05	0.00019506	SCO7811	DUF998 domain-containing protein
SC_RS17650	342.142	-0.703382	0.161751	-4.34856	1.37035e-05	0.000195161	SCO3105	hypothetical protein
SC_RS09960	1269.68	0.712617	0.163982	4.3457	1.38832e-05	0.000196953	SCO1589	DUF1918 domain-containing protein
SC_RS24260	184.109	1.13842	0.261954	4.34589	1.38712e-05	0.000196953	SCO4418	pyridoxine/pyridoxamine 5'-phosphate oxidase
SC_RS08705	114.053	0.976475	0.225087	4.33822	1.43641e-05	0.000203381	SCO1348	DUF3037 domain-containing protein
SC_RS13465	134.712	1.2684	0.292478	4.33673	1.44617e-05	0.000203971	SCO2288	hypothetical protein
SC_RS26160	8058.99	0.475999	0.109752	4.33705	1.44409e-05	0.000203971	SCO4799	esterase/lipase family protein
SC_RS13115	2596.93	-1.42178	0.32819	-4.33218	1.47639e-05	0.000207833	SCO2217	DUF1996 domain-containing protein
SC_RS39830	49.4774	1.23838	0.286053	4.3292	1.49654e-05	0.000210264	SCO7526	Cmx/CmrA family chloramphenicol efflux MFS transporter
SC_RS05510	222.429	0.967324	0.223856	4.32119	1.55191e-05	0.000217624	SCO0717	PP2C family protein-serine/threonine phosphatase
SC_RS25330	673.808	0.650599	0.150581	4.32058	1.55617e-05	0.000217805	SCO4633	SDR family oxidoreductase
SC_RS29865	65.6112	1.30864	0.303047	4.31829	1.57246e-05	0.000219663	SCO5536	acyl-CoA carboxylase epsilon subunit
SC_RS14075	223.086	-1.3079	0.303457	-4.31	1.63252e-05	0.000227618	SCO2408	pyridoxal phosphate-dependent aminotransferase
SC_RS10755	2723.7	-0.714864	0.1659	-4.30901	1.63989e-05	0.000228211	SCO1749	cell division protein SepF
SC_RS20590	2934.78	0.547704	0.127122	4.30848	1.6438e-05	0.00022832	SCO3691	PP2C family protein-serine/threonine phosphatase
SC_RS25120	528.758	-0.605459	0.140618	-4.3057	1.66458e-05	0.000230767	SCO4593	SDR family oxidoreductase
SC_RS02595	1047.18	0.943596	0.219236	4.30402	1.6773e-05	0.000232034	SCO0125	PfaD family polyunsaturated fatty acid/polyketide biosynthesis protein
SC_RS24265	142.815	1.13219	0.263085	4.30352	1.68105e-05	0.000232034	SCO4419	pyridoxamine 5'-phosphate oxidase family protein
SC_RS38910	1124.43	1.17099	0.272118	4.30323	1.68325e-05	0.000232034	SCO7339	VOC family protein
SC_RS38145	139.078	0.976382	0.227024	4.30079	1.70187e-05	0.00023416	SCO7186	hypothetical protein
SC_RS07690	462.921	0.917604	0.213477	4.29838	1.72054e-05	0.00023584	SCO1148	ABC transporter ATP-binding protein
SC_RS28420	855.701	-0.672378	0.156412	-4.29875	1.7176e-05	0.00023584	SCO5248	N-acetylmuramoyl-L-alanine amidase
SC_RS18980	341.359	-0.64653	0.15045	-4.29732	1.72876e-05	0.00023652	SCO3371	HAD family acid phosphatase
SC_RS25290	40.4632	-1.47734	0.343815	-4.29691	1.73198e-05	0.00023652	SCO4626	hypothetical protein
SC_RS03880	268.5	-1.19062	0.277212	-4.295	1.74697e-05	0.000238122	SCO0394	PIG-L deacetylase family protein
SC_RS22255	190.451	-0.68142	0.158766	-4.29198	1.77086e-05	0.000240929	SCO4027	STAS domain-containing protein
SC_RS35880	2591.86	0.775065	0.180655	4.29031	1.78423e-05	0.000242297	SCO6739	BCCT family transporter
SC_RS19945	8348.21	1.19737	0.279503	4.28393	1.83623e-05	0.000248897	SCO3562	SulP family inorganic anion transporter
SC_RS16785	244.466	0.62989	0.147179	4.27976	1.87098e-05	0.000253137	SCO2937	MFS transporter
SC_RS35595	326.465	-1.70977	0.399573	-4.27899	1.87747e-05	0.000253545	SCO6682	mycelium formation morphogenetic lantipeptide SapB
SC_RS02800	574.364	0.531321	0.12435	4.27279	1.93043e-05	0.000260216	SCO0170	CBS domain-containing protein
SC_RS35025	1317.54	-1.02396	0.239757	-4.27081	1.9476e-05	0.000262048	SCO6566	ROK family transcriptional regulator
SC_RS12185	51.9254	1.36741	0.32044	4.26731	1.97845e-05	0.000265709	SCO2030	ADP-ribosylglycohydrolase family protein
SC_RS15400	912.863	-0.459124	0.107621	-4.26611	1.98912e-05	0.000266651	SCO2665	hypothetical protein
SC_RS40540	52.0529	1.37479	0.322541	4.26239	2.02253e-05	0.000270634	SCO7670	isoprenylcysteine carboxyl methyltransferase family protein
SC_RS33025	5935.77	0.768105	0.180552	4.25421	2.09785e-05	0.000280199	SCO6155	pyruvate dehydrogenase
SC_RS28110	19601.4	-0.395193	0.0929311	-4.25254	2.11363e-05	0.000281792	SCO5189	hypothetical protein
SC_RS32490	428.289	1.07391	0.253002	4.24468	2.18907e-05	0.000291318	SCO6050	polysaccharide deacetylase family protein
SC_RS25965	2852.95	-1.29185	0.304486	-4.24272	2.20831e-05	0.000293344	SCO4761	co-chaperone GroES
SC_RS29415	341.695	-1.27949	0.301688	-4.24111	2.22416e-05	0.000294912	SCO5446	M4 family metallopeptidase
SC_RS17420	4316.3	0.568442	0.134204	4.23567	2.27876e-05	0.000301606	SCO3061	GtrA family protein
SC_RS29905	5237.03	-0.550078	0.129981	-4.232	2.31623e-05	0.000306011	SCO5544	sensor histidine kinase
SC_RS25270	88.7909	-1.70447	0.402799	-4.23155	2.32083e-05	0.000306065	SCO4622	hypothetical protein
SC_RS15725	239.419	-1.16014	0.27431	-4.22929	2.3443e-05	0.000308047		helix-turn-helix transcriptional regulator
SC_RS40925	466.579	-0.783231	0.185176	-4.22965	2.34053e-05	0.000308047	SCO7750	STAS domain-containing protein
SC_RS03340	263.3	0.708941	0.167847	4.22373	2.40289e-05	0.000314312	SCO0284	NPCBM/NEW2 domain-containing protein
SC_RS25075	2724	-0.469617	0.11119	-4.22355	2.40488e-05	0.000314312	SCO4584	LolA family protein
SC_RS36840	723.208	-0.697703	0.165185	-4.22378	2.40241e-05	0.000314312		DUF6228 family protein
SC_RS16745	1578.58	1.21447	0.28789	4.21853	2.459e-05	0.000320812	SCO2929	RNA-guided endonuclease InsQ/TnpB family protein
SC_RS05000	1773.2	1.02426	0.243286	4.21009	2.55272e-05	0.000332445	SCO0616	glycoside hydrolase family 65 protein
SC_RS36280	455.715	-0.860206	0.204386	-4.20874	2.56796e-05	0.000333835	SCO6818	2,3-bisphosphoglycerate-independent phosphoglycerate mutase
SC_RS27025	898.011	-0.503073	0.119546	-4.2082	2.57415e-05	0.000334045	SCO4973	xanthine dehydrogenase accessory protein XdhC
SC_RS35425	115.034	-1.24771	0.296598	-4.20673	2.59089e-05	0.000335621	SCO6647	CDP-alcohol phosphatidyltransferase family protein
SC_RS22405	331.601	1.36852	0.32555	4.2037	2.62584e-05	0.000339547	SCO4056	hypothetical protein
SC_RS38610	267.077	1.00668	0.239606	4.20142	2.65251e-05	0.00034239	SCO7279	helix-turn-helix domain-containing protein
SC_RS40930	1551.26	-0.763755	0.181958	-4.19743	2.69966e-05	0.000347861	SCO7751	MarR family winged helix-turn-helix transcriptional regulator
SC_RS16835	495.097	-0.837147	0.199471	-4.19684	2.70661e-05	0.000348142	SCO2946	extracellular solute-binding protein
SC_RS06975	254.66	-0.726175	0.173094	-4.19527	2.72544e-05	0.000349948	SCO1003	TetR/AcrR family transcriptional regulator
SC_RS27330	389.863	-0.668334	0.159706	-4.18476	2.85462e-05	0.000365892	SCO5033	LysR substrate-binding domain-containing protein
SC_RS05365	2527.31	0.679454	0.162391	4.18406	2.86343e-05	0.000366133	SCO0689	2Fe-2S iron-sulfur cluster-binding protein
SC_RS21770	1119.35	0.549429	0.131322	4.18382	2.86652e-05	0.000366133	SCO3925	IclR family transcriptional regulator
SC_RS05075	120.637	-0.928863	0.222414	-4.17628	2.9631e-05	0.000377809	SCO0632	sigma-70 family RNA polymerase sigma factor
SC_RS09385	951.329	0.800131	0.191626	4.17548	2.97364e-05	0.000378492	SCO1482	quinone-dependent dihydroorotate dehydrogenase
SC_RS03195	197.565	0.966204	0.231585	4.17213	3.01767e-05	0.000382439	SCO0255	sigma-54-dependent Fis family transcriptional regulator
SC_RS09635	4104.35	-0.758848	0.181869	-4.17249	3.01288e-05	0.000382439	SCO1533	DUF4365 domain-containing protein
SC_RS18825	1508.19	-0.607031	0.145504	-4.17193	3.02036e-05	0.000382439	SCO3341	membrane protein
SC_RS29380	15031.4	-0.366694	0.0879447	-4.1696	3.05135e-05	0.000385695	SCO5439	HelD family protein
SC_RS36275	232.904	-0.811482	0.194936	-4.16282	3.14344e-05	0.000396649	SCO6817	hypothetical protein
SC_RS27015	4353.42	-0.540242	0.129883	-4.15944	3.19025e-05	0.000401862	SCO4971	xanthine dehydrogenase small subunit
SC_RS29105	4548.71	-0.585624	0.141307	-4.14435	3.40784e-05	0.000428532	SCO5385	3-hydroxyacyl-CoA dehydrogenase family protein
SC_RS26900	106613	-0.84479	0.203889	-4.14339	3.42214e-05	0.000429391	SCO4947	nitrate reductase subunit alpha
SC_RS40575	151.461	1.03581	0.250008	4.1431	3.42643e-05	0.000429391	SCO7677	ABC transporter substrate-binding protein
SC_RS11020	1790.56	-0.615521	0.148629	-4.14134	3.45287e-05	0.000430401	SCO1799	hypothetical protein
SC_RS15580	6551.96	0.526967	0.127236	4.14164	3.44826e-05	0.000430401	SCO2699	chaplin ChpF
SC_RS33160	71.6241	-1.40648	0.339648	-4.14099	3.45805e-05	0.000430401	SCO6182	D-glycero-alpha-D-manno-heptose-1,7-bisphosphate 7-phosphatase
SC_RS36985	155.665	0.893809	0.215811	4.14162	3.44859e-05	0.000430401	SCO6956	Na+/H+ antiporter subunit D
SC_RS06505	761.511	1.10641	0.26722	4.14043	3.4665e-05	0.000430718	SCO0911	ergothioneine biosynthesis protein EgtB
SC_RS22355	308.012	1.49534	0.361234	4.13952	3.48041e-05	0.000431712	SCO4045	HdeD family acid-resistance protein
SC_RS40560	332.273	1.61635	0.390821	4.13579	3.53741e-05	0.000438039	SCO7674	cupredoxin domain-containing protein
SC_RS17370	7574.97	-0.654128	0.15834	-4.13116	3.60936e-05	0.000446193	SCO3051	acyl-CoA dehydrogenase
SC_RS15370	812.641	-0.905726	0.219329	-4.12953	3.63507e-05	0.000448612	SCO2659	carbohydrate ABC transporter permease
SC_RS12710	256.951	0.96782	0.234496	4.12723	3.67161e-05	0.000452357	SCO2133	glycosyltransferase family 87 protein
SC_RS34095	558.032	0.804568	0.195054	4.12484	3.70988e-05	0.000456302	SCO6377	ricin-type beta-trefoil lectin domain protein
SC_RS36760	266.177	0.932172	0.226272	4.1197	3.79371e-05	0.00046583	SCO6913	SPDY domain-containing protein
SC_RS15585	681.578	0.561061	0.136399	4.11337	3.89921e-05	0.00047798	SCO2700	tyrosinase family protein
SC_RS16685	1189.18	0.487923	0.118735	4.10935	3.96774e-05	0.000485566	SCO2917	nicotinate phosphoribosyltransferase
SC_RS13010	3377.64	-0.881944	0.214697	-4.10785	3.99366e-05	0.000487921	SCO2195	SCO2195 family GlnR-regulated protein
SC_RS41285	181.38	-0.631833	0.153894	-4.10564	4.03193e-05	0.000491775	SCO7829	ANTAR domain-containing protein
SC_RS33490	1702	-0.844261	0.205866	-4.10102	4.11324e-05	0.000500856	SCO6248	allantoicase
SC_RS26030	2781.06	0.940596	0.229494	4.09857	4.15719e-05	0.000505365	SCO4774	glycerol-3-phosphate dehydrogenase/oxidase
SC_RS40815	142.972	-0.879525	0.21466	-4.09729	4.1801e-05	0.000507306	SCO7726	hydrolase
SC_RS17950	1397.07	0.96969	0.237027	4.09106	4.29414e-05	0.000520282	SCO3168	S41 family peptidase
SC_RS06615	919.033	1.15973	0.283701	4.08786	4.35365e-05	0.000526326	SCO0933	lipoprotein
SC_RS26285	1261.22	-0.821064	0.200867	-4.08761	4.35843e-05	0.000526326	SCO4825	DUF3017 domain-containing protein
SC_RS39485	2253.6	0.698001	0.170871	4.08497	4.40829e-05	0.000531469	SCO7456	DUF5949 family protein
SC_RS04475	247.945	1.20435	0.295057	4.08175	4.46975e-05	0.00053799	SCO0511	SDR family NAD(P)-dependent oxidoreductase
SC_RS05195	113.029	1.58774	0.389124	4.0803	4.49774e-05	0.000539855	SCO0655	gas vesicle protein
SC_RS28140	7209.51	-0.648853	0.159025	-4.08018	4.50002e-05	0.000539855	SCO5195	TerD family protein
SC_RS17400	986.794	0.92142	0.225962	4.07777	4.54699e-05	0.000544595	SCO3057	dipeptidase
SC_RS31215	2393.21	0.953937	0.234045	4.07588	4.58408e-05	0.000548139	SCO5795	M1 family metallopeptidase
SC_RS15890	5197.13	-0.646336	0.158766	-4.071	4.68124e-05	0.000558842	SCO2761	S28 family serine protease
SC_RS39230	61.064	-1.52548	0.374813	-4.06999	4.70158e-05	0.000560355	SCO7405	sugar O-acetyltransferase
SC_RS06515	230.85	1.22957	0.302218	4.06848	4.73214e-05	0.00056251	SCO0913	L-histidine N(alpha)-methyltransferase
SC_RS13580	1053.16	-0.561103	0.13792	-4.06833	4.73506e-05	0.00056251	SCO2310	MFS transporter
SC_RS34010	1290.53	0.475333	0.116854	4.06774	4.74712e-05	0.000563027	SCO6359	M48 family metalloprotease
SC_RS11105	1260.36	0.501189	0.123313	4.06438	4.81602e-05	0.000569499	SCO1816	TldD/PmbA family protein
SC_RS40825	375.302	-0.859123	0.211382	-4.06432	4.81728e-05	0.000569499	SCO7728	GNAT family N-acetyltransferase
SC_RS07175	118.568	-0.875338	0.215532	-4.06128	4.88045e-05	0.000576035	SCO1044	hypothetical protein
SC_RS17480	2586.27	1.02245	0.251942	4.05829	4.94338e-05	0.000582522	SCO3073	urocanate hydratase
SC_RS16750	649.787	1.37281	0.338346	4.05742	4.96173e-05	0.000583742	SCO2930	ABC transporter permease
SC_RS34165	1253.29	0.454601	0.112272	4.04912	5.14115e-05	0.000603878	SCO6390	PP2C family protein-serine/threonine phosphatase
SC_RS29860	7045.94	0.794526	0.19631	4.04731	5.18091e-05	0.000607571	SCO5535	acyl-CoA carboxylase subunit beta
SC_RS17905	1391.37	-0.49005	0.121104	-4.04653	5.19814e-05	0.000608615	SCO3159	energy-coupling factor ABC transporter permease
SC_RS20575	3662.53	0.728742	0.18015	4.0452	5.22778e-05	0.000611106	SCO3688	SRPBCC family protein
SC_RS20745	269.704	1.54685	0.382498	4.04407	5.25303e-05	0.000613078	SCO3723	GAF domain-containing SpoIIE family protein phosphatase
SC_RS07985	2108.72	1.0774	0.266664	4.04031	5.33811e-05	0.000622013	SCO1206	1,3,6,8-tetrahydroxynaphthalene synthase
SC_RS36345	363.323	-0.541199	0.134048	-4.03736	5.40556e-05	0.00062887	SCO6831	DUF5988 family protein
SC_RS38070	220.651	-0.659301	0.163468	-4.03321	5.50198e-05	0.000639069	SCO7170	carbohydrate-binding protein
SC_RS40820	1110.51	-0.586011	0.145434	-4.02939	5.59215e-05	0.000648512	SCO7727	MarR family winged helix-turn-helix transcriptional regulator
SC_RS16010	1088.97	-1.4254	0.353865	-4.02809	5.6232e-05	0.000651079	SCO2785	desferrioxamine E synthetase DesD
SC_RS16155	1912.93	0.44658	0.110928	4.02587	5.6766e-05	0.000655189	SCO2813	dihydrofolate reductase family protein
SC_RS30610	864.534	0.538705	0.133811	4.02586	5.67663e-05	0.000655189	SCO5679	aldehyde dehydrogenase family protein
SC_RS26060	1313.39	-0.734311	0.182439	-4.02497	5.69816e-05	0.000656636	SCO4780	succinic semialdehyde dehydrogenase
SC_RS16705	1963.45	-0.694751	0.172627	-4.02458	5.70774e-05	0.000656705	SCO2921	hypothetical protein
SC_RS24515	558.929	-0.64064	0.159325	-4.02097	5.79598e-05	0.000665808	SCO4471	polysaccharide deacetylase family protein
SC_RS15680	32033.9	0.570559	0.141944	4.01961	5.82937e-05	0.000668593	SCO2719	rodlin RdlB
SC_RS08905	23301.9	0.425188	0.105816	4.01816	5.86536e-05	0.000671666	SCO1388	mannose-1-phosphate guanyltransferase
SC_RS23490	242.82	-0.907627	0.225965	-4.01667	5.90264e-05	0.000674878	SCO4260	DUF4255 domain-containing protein
SC_RS23455	1223.14	-2.13252	0.531361	-4.01331	5.98721e-05	0.000683477	SCO4253	phage tail sheath subtilisin-like domain-containing protein
SC_RS17435	5874.78	-0.680406	0.169606	-4.01169	6.02857e-05	0.000687126	SCO3064	MFS transporter
SC_RS28035	14187.4	0.366539	0.0913859	4.01089	6.04895e-05	0.000688374	SCO5174	glycosyltransferase
SC_RS08430	3076.69	-0.816707	0.203726	-4.00885	6.10155e-05	0.00069328	SCO1294	trans-sulfuration enzyme family protein
SC_RS35755	859.226	0.673871	0.168117	4.00835	6.11445e-05	0.000693668	SCO6714	VOC family protein
SC_RS19235	201.593	-1.06074	0.264833	-4.00531	6.19354e-05	0.00070155	SCO3423	ATP-binding protein
SC_RS37330	1034.78	-0.534531	0.133551	-4.00245	6.26911e-05	0.000709011	SCO7021	C40 family peptidase
SC_RS14575	1531.21	-0.766539	0.191634	-4.00002	6.33376e-05	0.000714112	SCO2505	zinc ABC transporter substrate-binding protein
SC_RS38705	1358.01	0.689277	0.17231	4.00021	6.32868e-05	0.000714112	SCO7298	NAD(P)/FAD-dependent oxidoreductase
SC_RS36340	464.412	-0.537424	0.134384	-3.99917	6.35652e-05	0.000715574	SCO6830	ArsR/SmtB family transcription factor
SC_RS29470	473.599	0.523559	0.130934	3.99865	6.37035e-05	0.000716027	SCO5457	L,D-transpeptidase
SC_RS28685	112.971	1.0758	0.269112	3.9976	6.39887e-05	0.000718129	SCO5301	penicillin-binding transpeptidase domain-containing protein
SC_RS33535	435.058	0.790055	0.197809	3.99403	6.49588e-05	0.000726903	SCO6257	sugar ABC transporter substrate-binding protein
SC_RS37990	419.18	0.538422	0.134808	3.99399	6.49695e-05	0.000726903	SCO7153	sugar porter family MFS transporter
SC_RS07610	1531.56	-0.642774	0.160994	-3.99255	6.53679e-05	0.000729325	SCO1132	xanthine dehydrogenase family protein molybdopterin-binding subunit
SC_RS28175	58.0081	-1.18139	0.295905	-3.99248	6.53857e-05	0.000729325		hypothetical protein
SC_RS11780	935.69	0.471414	0.118188	3.98868	6.64407e-05	0.000739963	SCO1950	DNA-binding protein WhiA
SC_RS35540	638.98	0.765853	0.192269	3.98323	6.79838e-05	0.000755997	SCO6671	ATP-grasp domain-containing protein
SC_RS16575	559.629	0.856694	0.215224	3.98047	6.8779e-05	0.000763676	SCO2896	ABC transporter permease
SC_RS24980	12240.1	0.87445	0.219748	3.97933	6.91085e-05	0.000766171	SCO4565	NADH-quinone oxidoreductase subunit D
SC_RS04985	333.638	1.14206	0.287242	3.97596	7.00957e-05	0.000775938	SCO0613	arginine deiminase
SC_RS13070	741.177	-0.651202	0.163883	-3.97358	7.08007e-05	0.000782557	SCO2207	RlpA-like double-psi beta-barrel domain-containing protein
SC_RS26315	267.421	-0.696534	0.175386	-3.97144	7.14407e-05	0.000788438	SCO4831	ABC transporter permease
SC_RS21845	6893.55	-0.472231	0.119041	-3.96695	7.27971e-05	0.000801211	SCO3940	membrane protein
SC_RS27280	1599.84	-0.389215	0.0981159	-3.96689	7.28174e-05	0.000801211	SCO5023	hypothetical protein
SC_RS17945	16516.9	-0.97875	0.247062	-3.96155	7.44645e-05	0.000818102	SCO3167	TetR/AcrR family transcriptional regulator
SC_RS30380	1957.41	-1.01704	0.256868	-3.95938	7.51453e-05	0.000823105	SCO5632	hypothetical protein
SC_RS38345	656.532	0.754125	0.19046	3.95949	7.51091e-05	0.000823105	SCO7226	NfeD family protein
SC_RS02410	168.248	-0.670934	0.16958	-3.95645	7.60721e-05	0.00083201	SCO0080	YfbM family protein
SC_RS16960	5303.68	-0.567961	0.143616	-3.95471	7.66285e-05	0.000836843	SCO2971	hypothetical protein
SC_RS03625	209.464	-0.682001	0.172573	-3.95196	7.75149e-05	0.00084526	SCO0342	right-handed parallel beta-helix repeat-containing protein
SC_RS09860	1451.01	0.473493	0.119859	3.95042	7.8014e-05	0.000849114	SCO1569	aldo/keto reductase
SC_RS31800	494.138	-0.675799	0.171082	-3.95015	7.81008e-05	0.000849114	SCO5912	collagenase
SC_RS24270	1988.48	0.996614	0.252793	3.94241	8.06662e-05	0.000875702	SCO4421	TetR family transcriptional regulator
SC_RS25825	102.633	0.937247	0.237914	3.93944	8.16734e-05	0.000885321	SCO4733	glycosyltransferase family 87 protein
SC_RS25580	900.442	0.795358	0.201958	3.93824	8.20806e-05	0.000888416	SCO4681	SDR family oxidoreductase
SC_RS25955	748.632	1.1609	0.295	3.93527	8.31038e-05	0.00089816	SCO4759	polysaccharide deacetylase family protein
SC_RS07615	1193.16	-0.676959	0.172053	-3.93459	8.33403e-05	0.000899386	SCO1133	FAD binding domain-containing protein
SC_RS35340	129.815	-0.823141	0.209327	-3.93233	8.41265e-05	0.000906531	SCO6628	ATP-binding protein
SC_RS25970	3547.13	-1.054	0.268229	-3.92947	8.51342e-05	0.000916039	SCO4762	chaperonin GroEL
SC_RS20645	515.052	0.612696	0.156134	3.92416	8.70334e-05	0.000935097	SCO3702	dihydrofolate reductase family protein
SC_RS11170	203.318	0.984074	0.251039	3.92001	8.85467e-05	0.000949959	SCO1828	hypothetical protein
SC_RS12895	485.007	0.738836	0.188632	3.91681	8.97288e-05	0.000961229	SCO2171	S1C family serine protease
SC_RS21230	2753.17	-0.586223	0.149694	-3.91614	8.99783e-05	0.000962491	SCO3821	Stk1 family PASTA domain-containing Ser/Thr kinase
SC_RS21025	518.881	1.15927	0.296144	3.91453	9.05809e-05	0.000966108	SCO3781	hypothetical protein
SC_RS36750	703.854	-0.645493	0.164889	-3.91471	9.05118e-05	0.000966108	SCO6910	IS5-like element ISSco3 family transposase
SC_RS03870	942.626	-1.18854	0.304014	-3.90948	9.24966e-05	0.000985103	SCO0392	class I SAM-dependent methyltransferase
SC_RS21350	6219.5	-0.454441	0.116284	-3.90803	9.30509e-05	0.000989563	SCO3843	antibiotic biosynthesis regulator FhaA
SC_RS06705	160.925	-1.39742	0.357744	-3.9062	9.37574e-05	0.000995627	SCO0951	carbohydrate ABC transporter permease
SC_RS13040	280.917	-0.62501	0.160131	-3.90312	9.49608e-05	0.00100694	SCO2201	winged helix-turn-helix transcriptional regulator
SC_RS26380	194.948	0.953737	0.244935	3.89384	9.86714e-05	0.00104395	SCO4844	decaprenyl-phosphate phosphoribosyltransferase
SC_RS30560	155.195	-0.718207	0.184455	-3.89368	9.87368e-05	0.00104395	SCO5669	ABC transporter permease
SC_RS15420	2437.3	-0.529234	0.136149	-3.88716	0.000101422	0.0010708	SCO2668	vWA domain-containing protein
SC_RS36075	223.446	-0.704472	0.181274	-3.88623	0.000101813	0.00107337	SCO6778	TetR/AcrR family transcriptional regulator
SC_RS12850	19650.6	0.400517	0.103077	3.88562	0.000102069	0.00107452	SCO2161	iron-sulfur cluster assembly accessory protein
SC_RS10980	48632.3	0.582521	0.149939	3.88506	0.000102303	0.00107543	SCOr06	16S ribosomal RNA
SC_RS03800	299.534	1.23344	0.317724	3.88213	0.000103547	0.00108695	SCO0378	SDR family oxidoreductase
SC_RS24345	2676.88	0.435016	0.112079	3.88134	0.000103881	0.00108889	SCO4436	VOC family protein
SC_RS23135	1020.81	-0.685519	0.176717	-3.87919	0.000104806	0.001097	SCO4190	winged helix-turn-helix domain-containing protein
SC_RS35800	328.65	-0.710587	0.183297	-3.87669	0.000105887	0.00110674	SCO6722	spore wall synthesis regulator SsgD
SC_RS35070	93.5773	-0.949095	0.244974	-3.87427	0.000106944	0.00111619	SCO6575	sugar phosphate isomerase/epimerase family protein
SC_RS33820	124.339	-0.710314	0.183602	-3.86877	0.000109387	0.00114006	SCO6319	DUF3152 domain-containing protein
SC_RS28015	8411.38	0.488327	0.126241	3.86819	0.000109644	0.00114111	SCO5170	TetR/AcrR family transcriptional regulator
SC_RS38095	314.319	-0.549703	0.142196	-3.86581	0.000110721	0.00115068	SCO7175	SsgA family sporulation/cell division regulator
SC_RS39955	297.832	0.883256	0.228523	3.86507	0.000111056	0.00115252	SCO7551	hypothetical protein
SC_RS09145	1724.48	-0.505089	0.130764	-3.8626	0.000112187	0.00116261	SCO1434	AAA family ATPase
SC_RS20240	3760.09	-0.836722	0.216801	-3.8594	0.000113667	0.00117628	SCO3621	serine/threonine-protein kinase
SC_RS19455	601.906	-0.690204	0.179086	-3.85404	0.000116184	0.00119893	SCO3466	IS5-like element ISSco3 family transposase
SC_RS30750	762.724	-0.561969	0.145801	-3.85437	0.000116028	0.00119893	SCO5707	DUF503 domain-containing protein
SC_RS05910	314.141	0.644792	0.167453	3.85058	0.000117839	0.00121429	SCO0796	FUSC family protein
SC_RS20105	255.924	-0.924625	0.240155	-3.85012	0.000118059	0.00121485	SCO3594	D-lactate dehydrogenase VanH-Sc
SC_RS23635	670.013	-0.780985	0.202904	-3.84904	0.000118582	0.00121851	SCO4290	alpha,alpha-trehalose-phosphate synthase (UDP-forming)
SC_RS25710	2145.32	-0.664935	0.172814	-3.84768	0.000119239	0.00122354	SCO4710	50S ribosomal protein L29
SC_RS05945	405.941	0.630824	0.163988	3.84678	0.00011968	0.00122634	SCO0803	RNA polymerase sigma factor SigJ
SC_RS04930	563.785	1.07516	0.279613	3.84518	0.000120463	0.0012309	SCO0601	non-homologous end joining protein Ku
SC_RS05875	266.084	0.900234	0.234114	3.84528	0.000120414	0.0012309	SCO0789	PHP domain-containing protein
SC_RS16905	1659.34	-0.690488	0.179588	-3.84484	0.00012063	0.0012309	SCO2961	acyltransferase family protein
SC_RS15625	37.7428	1.46365	0.381146	3.84012	0.000122973	0.00125306	SCO2708	O-antigen ligase family protein
SC_RS15620	151.793	1.20759	0.314526	3.8394	0.000123334	0.00125499	SCO2707	exopolysaccharide biosynthesis polyprenyl glycosylphosphotransferase
SC_RS38915	319.715	1.23748	0.322434	3.83793	0.000124074	0.00126076	SCO7340	ANTAR domain-containing protein
SC_RS15820	83.3405	1.00837	0.262821	3.83671	0.000124692	0.00126528	SCO2747	ABC transporter permease/substrate-binding protein
SC_RS12160	4742.65	-0.623332	0.16258	-3.834	0.000126075	0.00127754	SCO2025	glutamate synthase subunit beta
SC_RS37895	957.575	0.445457	0.116341	3.82888	0.000128725	0.00130259	SCO7134	helix-turn-helix transcriptional regulator
SC_RS36380	165.433	-0.669164	0.174939	-3.82514	0.000130699	0.00132073	SCO6838	ArsO family NAD(P)H-dependent flavin-containing monooxygenase
SC_RS37360	176.987	-0.952683	0.249164	-3.82352	0.000131561	0.00132761	SCO7027	LacI family DNA-binding transcriptional regulator
SC_RS27245	234.524	-0.799717	0.209439	-3.81838	0.000134329	0.00135367		hypothetical protein
SC_RS10880	1365.09	0.747339	0.196147	3.81009	0.000138914	0.00139794	SCO1774	tetratricopeptide repeat protein
SC_RS39740	298.115	0.645274	0.169416	3.8088	0.00013964	0.00140332	SCO7508	class II glutamine amidotransferase
SC_RS20220	3708.98	0.499706	0.131236	3.80768	0.000140279	0.0014078	SCO3617	DUF5063 domain-containing protein
SC_RS11075	363.952	-0.50905	0.133743	-3.80617	0.000141136	0.00141272	SCO1810	hypothetical protein
SC_RS15650	171.917	1.20197	0.315797	3.80613	0.000141156	0.00141272	SCO2713	GNAT family N-acetyltransferase
SC_RS06510	296.529	1.24256	0.326524	3.80541	0.00014157	0.00141493	SCO0912	ergothioneine biosynthesis protein EgtC
SC_RS07540	419.065	-1.32248	0.347671	-3.80381	0.000142485	0.00142097	SCO1118	FUSC family protein
SC_RS26045	647.933	-0.56398	0.148272	-3.80368	0.000142564	0.00142097	SCO4777	serine/threonine-protein kinase
SC_RS27715	19335.6	0.48313	0.127081	3.80174	0.000143685	0.00143019	SCO5111	translational GTPase TypA
SC_RS11535	5677.26	0.695337	0.182926	3.80119	0.000144001	0.00143139	SCO1901	zinc-dependent alcohol dehydrogenase family protein
SC_RS06715	314.994	-1.03478	0.272311	-3.79998	0.000144708	0.00143646	SCO0953	LacI family DNA-binding transcriptional regulator
SC_RS22470	3677.99	0.53679	0.141282	3.79943	0.000145031	0.00143771	SCO4069	hypothetical protein
SC_RS24300	176.837	-0.688214	0.181215	-3.79777	0.000146003	0.00144539	SCO4427	nitroreductase family deazaflavin-dependent oxidoreductase
SC_RS34260	402.582	0.700164	0.184391	3.79718	0.000146353	0.00144689	SCO6413	PucR family transcriptional regulator
SC_RS10075	2541.98	-0.986711	0.260198	-3.79216	0.000149342	0.00147445	SCO1613	gamma-glutamylethanolamide synthetase GlnA4
SC_RS29170	970.647	-0.585192	0.154449	-3.7889	0.000151318	0.00149194	SCO5398	methylmalonyl-CoA epimerase
SC_RS06930	162.213	-0.742128	0.195965	-3.78704	0.000152455	0.0014991	SCO0994	MDR family MFS transporter
SC_RS28755	3574.52	2.0457	0.540152	3.78727	0.000152314	0.0014991	SCO5315	SRPBCC family protein
SC_RS08435	328.66	-0.639845	0.169172	-3.78221	0.000155443	0.00152643	SCO1295	Lrp/AsnC family transcriptional regulator
SC_RS06070	711.381	1.26088	0.333671	3.7788	0.000157585	0.00154539	SCO0828	alkaline phosphatase D family protein
SC_RS03875	661.578	-1.24395	0.329414	-3.77624	0.000159214	0.00155927	SCO0393	glycosyltransferase family protein
SC_RS28750	1402.71	2.05627	0.544781	3.77448	0.00016034	0.0015682	SCO5314	TcmI family type II polyketide cyclase
SC_RS16275	1217.24	1.13651	0.30142	3.77052	0.000162911	0.00158973	SCO2835	peptidoglycan-binding protein
SC_RS22905	549.832	-0.515265	0.13666	-3.77041	0.000162977	0.00158973	SCO4143	NUDIX hydrolase
SC_RS17540	29.1656	-1.42411	0.377902	-3.76846	0.000164259	0.00159797	SCO3085	ammonium transporter
SC_RS39545	1359.22	-0.883392	0.234405	-3.76866	0.000164128	0.00159797	SCO7468	flavin-containing monooxygenase
SC_RS39175	32.2988	1.42554	0.378569	3.76561	0.000166146	0.00161418	SCO7394	DMT family transporter
SC_RS30505	569.449	-0.511007	0.135792	-3.76317	0.000167771	0.0016278	SCO5658	polyamine ABC transporter substrate-binding protein
SC_RS29325	141.412	0.800862	0.212836	3.76281	0.000168012	0.00162798	SCO5429	carbohydrate ABC transporter permease
SC_RS08070	1749.83	-0.632554	0.168298	-3.75854	0.000170908	0.00165385	SCO1223	ornithine--oxo-acid transaminase
SC_RS11645	9668.42	-0.34517	0.0918609	-3.75753	0.000171599	0.00165615	SCO1922	Fe-S cluster assembly ATPase SufC
SC_RS34475	369.532	-0.646053	0.171928	-3.75769	0.000171489	0.00165615	SCO6456	RICIN domain-containing protein
SC_RS40805	255.816	-0.825512	0.219987	-3.75256	0.000175041	0.00168714	SCO7724	transcriptional regulator
SC_RS25090	65.5341	-1.02339	0.272929	-3.74967	0.000177066	0.00170441	SCO4587	flavodoxin family protein
SC_RS12115	4294.67	0.558003	0.148907	3.74732	0.000178732	0.00171818	SCO2016	lysine N(6)-hydroxylase/L-ornithine N(5)-oxygenase family protein
SC_RS15845	253.419	-1.13547	0.303062	-3.74664	0.000179216	0.00172056	SCO2752	Gfo/Idh/MocA family protein
SC_RS15630	85.4299	0.997052	0.266155	3.74613	0.000179583	0.00172182	SCO2709	murein biosynthesis integral membrane protein MurJ
SC_RS32720	2564.85	-0.495307	0.132305	-3.74368	0.000181348	0.00173647	SCO6096	aliphatic sulfonate ABC transporter substrate-binding protein
SC_RS28655	539.29	0.779854	0.208443	3.74132	0.000183054	0.00175051	SCO5294	C40 family peptidase
SC_RS25365	380.266	-0.642073	0.171657	-3.74044	0.0001837	0.00175439	SCO4638	class I SAM-dependent methyltransferase
SC_RS07665	1089.07	0.939365	0.251323	3.73768	0.000185729	0.00176964	SCO1143	endolytic transglycosylase MltG
SC_RS23045	51.4513	-1.30232	0.348436	-3.73761	0.000185781	0.00176964	SCO4171	hypothetical protein
SC_RS31375	4102.08	0.407606	0.109141	3.73469	0.000187946	0.00178793	SCO5826	DUF485 domain-containing protein
SC_RS20010	1004.85	0.446874	0.119695	3.73344	0.000188884	0.00179452	SCO3575	RidA family protein
SC_RS07000	206.687	-0.848134	0.227465	-3.72864	0.000192514	0.0018249	SCO1008	ArsR/SmtB family transcription factor
SC_RS09105	589.678	-0.48316	0.129595	-3.72823	0.00019283	0.0018249	SCO1426	hypothetical protein
SC_RS13450	469.152	-0.85602	0.229605	-3.72824	0.000192825	0.0018249	SCO2285	Gfo/Idh/MocA family protein
SC_RS23445	89.637	-1.06201	0.284902	-3.72763	0.000193289	0.00182687	SCO4251	hypothetical protein
SC_RS20380	597.127	0.480848	0.129026	3.72675	0.000193968	0.00183091	SCO3648	MFS transporter
SC_RS17140	4506.26	-0.360731	0.0969168	-3.72207	0.000197598	0.00186277	SCO3008	response regulator
SC_RS05370	2630.22	0.765013	0.205565	3.7215	0.000198039	0.00186453	SCO0690	FAD binding domain-containing protein
SC_RS36505	155.709	-0.677701	0.182126	-3.72107	0.000198383	0.00186536	SCO6862	effector-associated constant component EACC1
SC_RS15965	3957.5	-0.73857	0.198556	-3.71971	0.000199454	0.00187302	SCO2776	carboxyl transferase domain-containing protein
SC_RS21435	442.1	-0.554716	0.149253	-3.71662	0.000201903	0.00189359	SCO3859	helix-turn-helix domain-containing protein
SC_RS33805	1019.28	-0.469281	0.126284	-3.71608	0.000202334	0.0018952	SCO6312	ScbR family autoregulator-binding transcription factor
SC_RS35335	6167.5	-0.439551	0.11831	-3.71523	0.000203018	0.00189917	SCO6627	BREX-2 system adenine-specific DNA-methyltransferase PglX
SC_RS09050	9642	1.8973	0.510826	3.71417	0.000203872	0.00190465	SCO1415	hypothetical protein
SC_RS26905	19766.7	-0.80609	0.217049	-3.71386	0.000204126	0.00190465	SCO4948	nitrate reductase subunit beta
SC_RS28675	959.364	-0.969388	0.261075	-3.71307	0.000204764	0.00190574	SCO5299	AurF N-oxygenase family protein
SC_RS40545	76.6959	1.08807	0.293012	3.71338	0.000204505	0.00190574	SCO7671	type III polyketide synthase
SC_RS17335	467.017	-0.550673	0.148386	-3.71109	0.00020637	0.00191825	SCO3044	LCP family protein
SC_RS06630	368.005	1.14765	0.309301	3.71048	0.000206866	0.00192041	SCO0936	polysaccharide deacetylase family protein
SC_RS05200	155.724	1.41561	0.381599	3.70968	0.000207525	0.00192408	SCO0656	GvpL/GvpF family gas vesicle protein
SC_RS15950	2670.14	-0.663064	0.178807	-3.70826	0.000208686	0.00193239	SCO2773	acyl-CoA thioesterase
SC_RS24870	323.007	-0.562512	0.151818	-3.70516	0.000211253	0.00195369	SCO4543	transcriptional regulator WhiJ
SC_RS32810	792.349	-1.09123	0.294771	-3.70197	0.00021393	0.00197594	SCO6113	ABC transporter permease
SC_RS16420	477.172	-0.478957	0.129464	-3.69954	0.000215987	0.00199242	SCO2865	helix-turn-helix domain-containing protein
SC_RS28780	1830.7	1.98238	0.536172	3.69729	0.000217916	0.00200768	SCO5320	SchA/CurD-like domain-containing protein
SC_RS28765	1323.23	1.89195	0.512279	3.6932	0.000221449	0.00203767	SCO5317	ketosynthase chain-length factor
SC_RS26915	6977.48	-0.767194	0.207958	-3.68917	0.000224986	0.0020676	SCO4950	respiratory nitrate reductase subunit gamma
SC_RS37040	151.494	0.657738	0.178376	3.68737	0.000226581	0.00207965	SCO6966	alpha/beta hydrolase
SC_RS19020	574.445	1.21527	0.329717	3.6858	0.000227983	0.00208923	SCO3379	hypothetical protein
SC_RS35485	1228.99	0.603789	0.163825	3.68556	0.000228197	0.00208923	SCO6660	glucose-6-phosphate dehydrogenase assembly protein OpcA
SC_RS40090	912.435	-0.522143	0.141697	-3.68493	0.000228768	0.00209184	SCO7578	hypothetical protein
SC_RS15640	75.5809	1.13249	0.307385	3.68428	0.000229353	0.00209457	SCO2711	glycosyltransferase
SC_RS32040	40.0952	1.02093	0.277552	3.67834	0.000234759	0.00214126	SCO5959	cobalt ECF transporter T component CbiQ
SC_RS20570	1426.92	0.658658	0.179164	3.6763	0.000236645	0.00215577	SCO3687	hypothetical protein
SC_RS40180	317.692	0.546896	0.148796	3.67548	0.000237404	0.00215999	SCO7596	sodium:solute symporter
SC_RS34235	6551.84	0.753191	0.204958	3.67485	0.000237988	0.00216261	SCO6408	ATP-dependent Clp protease ATP-binding subunit
SC_RS03245	478.339	0.794365	0.216439	3.67015	0.000242406	0.00220002	SCO0265	VOC family protein
SC_RS15645	53.6183	1.23045	0.335608	3.66635	0.00024604	0.00223023	SCO2712	YveK family protein
SC_RS11615	6772.92	0.494017	0.134781	3.66533	0.000247017	0.00223449	SCO1916	2,3,4,5-tetrahydropyridine-2,6-dicarboxylate N-succinyltransferase
SC_RS16825	187.343	-0.610309	0.166513	-3.66522	0.000247122	0.00223449	SCO2944	carbohydrate ABC transporter permease
SC_RS02880	2365.07	1.0428	0.284966	3.6594	0.00025281	0.00227198	SCO0186	phytoene desaturase family protein
SC_RS07875	911.871	0.795326	0.217305	3.65995	0.000252264	0.00227198	SCO1184	vWA domain-containing protein
SC_RS12805	1145.23	0.54153	0.147984	3.65938	0.000252823	0.00227198	SCO2152	response regulator
SC_RS13490	241900	0.712673	0.194722	3.65996	0.000252258	0.00227198	SCOs01	RNase P RNA component class A
SC_RS32185	234.757	1.20254	0.328609	3.6595	0.000252711	0.00227198	SCO5988	DUF6299 family protein
SC_RS21670	1306.78	0.689716	0.188503	3.65892	0.000253285	0.00227334	SCO3905	hypothetical protein
SC_RS07515	3116.76	0.705896	0.192949	3.65846	0.000253738	0.00227462	SCO1113	WD40/YVTN/BNR-like repeat-containing protein
SC_RS39500	263.962	0.73232	0.200233	3.65734	0.000254848	0.00228177	SCO7459	ABC transporter ATP-binding protein
SC_RS23850	3934.04	0.397364	0.108669	3.65665	0.000255536	0.00228513	SCO4334	NCS2 family permease
SC_RS34800	526.264	1.08639	0.297598	3.65052	0.000261708	0.00233745	SCO6521	hypothetical protein
SC_RS32310	4963.59	0.785623	0.215236	3.65005	0.000262186	0.00233887	SCO6014	amino acid permease
SC_RS10070	1087.42	-0.780107	0.213837	-3.64813	0.000264155	0.00235356	SCO1612	aldehyde dehydrogenase family protein
SC_RS12715	610.212	0.49856	0.136865	3.64272	0.000269771	0.00240066	SCO2134	hypothetical protein
SC_RS35590	269.076	-1.47844	0.405898	-3.64238	0.000270124	0.00240088	SCO6681	class III lanthionine synthetase LanKC
SC_RS11650	4529.49	-0.444671	0.122118	-3.64131	0.000271251	0.00240797	SCO1923	non-heme iron oxygenase ferredoxin subunit
SC_RS06655	574.541	1.32855	0.365199	3.63789	0.000274884	0.00243516	SCO0941	CapA family protein
SC_RS32025	161.508	0.812437	0.223332	3.6378	0.00027498	0.00243516	SCO5956	TetR/AcrR family transcriptional regulator
SC_RS21785	6716.08	-0.650576	0.178915	-3.63622	0.000276667	0.00244713	SCO3928	phosphomethylpyrimidine synthase ThiC
SC_RS10875	1699.94	0.574757	0.158186	3.63342	0.000279689	0.00245971	SCO1773	alanine dehydrogenase
SC_RS17810	1546.63	-0.442001	0.121634	-3.63386	0.000279214	0.00245971	SCO3137	UDP-glucose 4-epimerase GalE
SC_RS37050	370.169	0.598234	0.164633	3.63374	0.000279346	0.00245971	SCO6968	long-chain-fatty-acid--CoA ligase
SC_RS37730	313.386	-0.701285	0.193007	-3.63348	0.000279627	0.00245971	SCO7101	NAD(P)/FAD-dependent oxidoreductase
SC_RS39460	4570.85	1.81115	0.498479	3.63334	0.000279773	0.00245971	SCO7451	SchA/CurD-like domain-containing protein
SC_RS22980	3260.65	-0.462964	0.12759	-3.62852	0.000285053	0.00250312	SCO4158	LacI family DNA-binding transcriptional regulator
SC_RS10520	396.594	0.772839	0.213146	3.62586	0.000288	0.00252596	SCO1701	acyl-CoA dehydrogenase family protein
SC_RS38500	2453.51	0.722304	0.199573	3.61925	0.000295454	0.00258824	SCO7257	LAXTG-anchored chaplin ChpB
SC_RS13470	51.0937	1.30817	0.361798	3.61575	0.000299476	0.00262033	SCO2289	DoxX family protein
SC_RS29850	1352.44	0.634987	0.175959	3.60872	0.000307713	0.00268917	SCO5533	YceI family protein
SC_RS02605	2931.51	0.79775	0.221087	3.60831	0.0003082	0.00269021	SCO0127	type I polyketide synthase
SC_RS20830	191.386	0.587596	0.162866	3.60785	0.000308744	0.00269175	SCO3740	sensor histidine kinase
SC_RS30730	4074.74	0.337525	0.0935795	3.60682	0.000309969	0.00269921	SCO5703	ribosome maturation factor RimP
SC_RS20215	436.376	0.642969	0.178294	3.60623	0.000310683	0.0027022	SCO3616	LysR substrate-binding domain-containing protein
SC_RS24160	762.492	-0.421652	0.116996	-3.60399	0.000313369	0.00272233	SCO4398	bifunctional DNA primase/polymerase
SC_RS29400	4438.02	1.00225	0.278487	3.59892	0.000319547	0.00277269	SCO5443	alpha-1,4-glucan--maltose-1-phosphate maltosyltransferase
SC_RS18530	960.149	0.877933	0.244128	3.59619	0.00032291	0.00279855	SCO3284	ATP-binding SpoIIE family protein phosphatase
SC_RS14515	357.85	0.573937	0.15971	3.59362	0.000326117	0.002823	SCO2493	acyltransferase family protein
SC_RS03150	161.05	-0.675771	0.188279	-3.58921	0.000331684	0.00286779	SCO0244	serine hydrolase
SC_RS06535	586.406	0.470483	0.1311	3.58874	0.000332282	0.00286957	SCO0917	LLM class flavin-dependent oxidoreductase
SC_RS03795	149.672	0.868565	0.242086	3.58784	0.000333427	0.00287605	SCO0377	hypothetical protein
SC_RS06295	418.618	-0.473974	0.132141	-3.58687	0.00033467	0.00288337	SCO0874	cation transporter
SC_RS23950	171.273	-0.622397	0.173968	-3.57766	0.000346679	0.00298332	SCO4356	GDSL-type esterase/lipase family protein
SC_RS19825	666.851	-0.672472	0.188001	-3.57696	0.000347615	0.00298786	SCO3539	IS5-like element ISSco3 family transposase
SC_RS29895	340.983	-0.696483	0.194836	-3.57471	0.000350613	0.00301008	SCO5542	DUF742 domain-containing protein
SC_RS38620	373.906	0.588534	0.16466	3.57423	0.000351259	0.00301209	SCO7281	ATP-dependent Clp protease proteolytic subunit
SC_RS08535	774.066	-0.522655	0.14626	-3.57347	0.000352276	0.00301727	SCO1314	acyltransferase
SC_RS02600	4932.41	0.833206	0.2332	3.57292	0.000353019	0.00302009	SCO0126	type I polyketide synthase
SC_RS09125	1092.18	-0.412924	0.115627	-3.57117	0.000355386	0.00303678	SCO1430	TetR/AcrR family transcriptional regulator
SC_RS02885	1121.44	1.10057	0.308495	3.56755	0.000360337	0.0030722	SCO0187	phytoene/squalene synthase family protein
SC_RS36500	882.632	-0.486738	0.136436	-3.56752	0.000360372	0.0030722	SCO6861	caspase, EACC1-associated type
SC_RS40295	683.154	0.756848	0.212188	3.56688	0.00036126	0.00307618	SCO7620	DUF488 domain-containing protein
SC_RS11770	45471.4	0.336774	0.0944403	3.566	0.00036247	0.00308289	SCO1947	type I glyceraldehyde-3-phosphate dehydrogenase
SC_RS27980	630.603	-1.02151	0.286543	-3.56496	0.000363913	0.00309157	SCO5163	hypothetical protein
SC_RS10580	202.152	-0.632465	0.177535	-3.56248	0.000367371	0.00311621	SCO1714	hypothetical protein
SC_RS21195	2039.69	0.367808	0.103251	3.56227	0.000367667	0.00311621	SCO3814	BRO family protein
SC_RS28170	463.82	-0.542589	0.152486	-3.55829	0.000373283	0.00315648	SCO5201	molybdenum cofactor biosynthesis protein MoaE
SC_RS30595	1009.88	0.570781	0.160399	3.55851	0.000372969	0.00315648	SCO5676	4-aminobutyrate--2-oxoglutarate transaminase
SC_RS37690	1017.95	-0.36855	0.103605	-3.55726	0.000374743	0.00316517	SCO7093	AAA family ATPase
SC_RS20100	181.981	-0.587832	0.165298	-3.5562	0.000376265	0.00317435	SCO3593	peptidoglycan bridge formation peptidyltransferase VanK-Sc
SC_RS06790	252.47	-0.564751	0.15896	-3.55278	0.000381182	0.0032099	SCO0967	NADPH-dependent F420 reductase
SC_RS29115	2441.14	-0.413758	0.116474	-3.55236	0.000381796	0.0032099	SCO5387	ATP-binding protein
SC_RS34025	369.308	0.52755	0.148499	3.55254	0.000381528	0.0032099	SCO6362	sensor histidine kinase
SC_RS36330	6581.53	-0.552042	0.155444	-3.55139	0.000383209	0.00321807	SCO6828	NAD(P)-binding domain-containing protein
SC_RS27395	691.299	-0.455829	0.128376	-3.55073	0.000384162	0.00322238	SCO5046	WhiB family transcriptional regulator
SC_RS03935	877.497	-0.444905	0.125374	-3.54863	0.000387235	0.00324443	SCO0405	SAM-dependent methyltransferase
SC_RS08225	200.559	-0.709109	0.199873	-3.5478	0.000388466	0.00325101	SCO1253	SGNH/GDSL hydrolase family protein
SC_RS27665	557.776	-0.452754	0.127643	-3.54703	0.000389606	0.0032531	SCO5101	hypothetical protein
SC_RS30410	1041.44	-0.532125	0.150016	-3.54713	0.000389447	0.0032531	SCO5638	DUF4231 domain-containing protein
SC_RS09540	1001.4	0.507173	0.143083	3.54461	0.00039319	0.00327927	SCO1514	adenine phosphoribosyltransferase
SC_RS40935	1460.63	1.01763	0.287483	3.53979	0.000400446	0.00333599	SCO7752	DUF6328 family protein
SC_RS21735	218.671	-0.718655	0.203245	-3.5359	0.000406392	0.00337781	SCO3918	NUDIX domain-containing protein
SC_RS25615	472.078	-0.625178	0.176807	-3.53594	0.000406322	0.00337781	SCO4688	MerR family transcriptional regulator
SC_RS07705	1323.67	0.423094	0.11971	3.53433	0.000408814	0.00339373	SCO1151	metal-dependent hydrolase
SC_RS17535	310.55	-0.594405	0.168193	-3.53406	0.000409235	0.00339373	SCO3084	4-hydroxybenzoate 3-monooxygenase
SC_RS34600	807.926	-0.928551	0.262939	-3.53143	0.000413314	0.00342366	SCO6481	Rv2578c family radical SAM protein
SC_RS16115	1827.1	0.446531	0.126518	3.52939	0.000416519	0.00344631	SCO2805	hypothetical protein
SC_RS36320	254.338	-0.704925	0.199779	-3.52852	0.000417891	0.00345375	SCO6826	ketoacyl-ACP synthase III family protein
SC_RS16875	373.48	-1.05298	0.298599	-3.52641	0.000421232	0.00347742	SCO2954	sigma-70 family RNA polymerase sigma factor
SC_RS05265	142.337	0.679974	0.192905	3.52492	0.000423606	0.00349308	SCO0669	TetR/AcrR family transcriptional regulator
SC_RS16755	517.066	1.1479	0.325703	3.52438	0.000424468	0.00349624	SCO2931	betaine/proline/choline family ABC transporter ATP-binding protein
SC_RS07510	1176.45	0.71524	0.203103	3.52156	0.000429016	0.00352972	SCO1112	DNA alkylation response protein
SC_RS16515	1402.31	-0.360704	0.102443	-3.52103	0.000429878	0.00353284	SCO2883	cytochrome P450
SC_RS40230	143.638	0.68656	0.195245	3.5164	0.000437435	0.0035909	SCO7607	serine hydrolase domain-containing protein
SC_RS23605	353.264	-0.583191	0.166015	-3.51288	0.00044328	0.0036348	SCO4284	N-acetylglucosamine-6-phosphate deacetylase
SC_RS35980	1863.62	0.525125	0.149526	3.51194	0.000444849	0.00364357	SCO6759	squalene synthase HpnC
SC_RS26200	15897.2	-0.459482	0.130896	-3.51028	0.000447627	0.00366222	SCO4808	ADP-forming succinate--CoA ligase subunit beta
SC_RS27260	79.9331	-0.781279	0.222635	-3.50923	0.000449399	0.00366441	SCO5019	DUF192 domain-containing protein
SC_RS32850	593.289	0.472271	0.134575	3.50934	0.000449215	0.00366441	SCO6121	TetR/AcrR family transcriptional regulator
SC_RS40360	376.432	-0.686418	0.19558	-3.50965	0.000448691	0.00366441	SCO7633	endo-beta-N-acetylglucosaminidase H
SC_RS19940	1280.42	0.951427	0.271175	3.50854	0.000450578	0.00366584	SCO3561	polysaccharide deacetylase family protein
SC_RS27195	1504.59	-0.494961	0.14107	-3.50862	0.000450438	0.00366584	SCO5006	AAA family ATPase
SC_RS06395	202.094	0.687903	0.196126	3.50746	0.000452412	0.00367666	SCO0891	helix-turn-helix transcriptional regulator
SC_RS07685	797.598	0.643819	0.183591	3.50681	0.000453506	0.00368146	SCO1147	ABC transporter transmembrane domain-containing protein
SC_RS30940	77051.7	0.600241	0.171206	3.50595	0.000454976	0.0036893	SCOr16	16S ribosomal RNA
SC_RS38880	1371.81	1.87932	0.537313	3.49763	0.000469408	0.0038021	SCO7333	maltokinase N-terminal cap-like domain-containing protein
SC_RS38905	12103.4	1.88016	0.538472	3.49166	0.000480029	0.00388383	SCO7338	glycogen debranching protein GlgX
SC_RS31855	657.214	0.483566	0.138547	3.49026	0.000482559	0.00389997	SCO5922	SDR family oxidoreductase
SC_RS26805	555.995	0.549019	0.157425	3.48749	0.000487581	0.00393621	SCO4929	hypothetical protein
SC_RS30405	175.51	-0.64268	0.184336	-3.48646	0.000489468	0.00394708	SCO5637	NUDIX hydrolase
SC_RS11070	6094.14	0.377076	0.10823	3.48402	0.000493948	0.00397881	SCO1809	SixA phosphatase family protein
SC_RS36390	291.896	-0.600562	0.172666	-3.47817	0.000504858	0.00406221	SCO6840	argonaute/piwi family protein
SC_RS15395	1910.03	-0.40551	0.116598	-3.47784	0.000505471	0.00406268	SCO2664	glutamate ABC transporter substrate-binding protein
SC_RS17045	1468.97	0.399959	0.11504	3.47669	0.00050765	0.0040757	SCO2988	UDP-glucose 4-epimerase GalE
SC_RS08925	72074	0.529899	0.152472	3.47538	0.000510129	0.00409111	SCOr03	16S ribosomal RNA
SC_RS15490	848.555	0.667528	0.192101	3.47487	0.000511095	0.00409436	SCO2682	Cys-Gln thioester bond-forming surface protein
SC_RS40430	2498.74	0.407137	0.117177	3.47456	0.000511699	0.00409471	SCO7647	EF-hand domain-containing protein
SC_RS15840	122.897	-1.05716	0.304435	-3.47253	0.000515578	0.00411674	SCO2751	dihydrodipicolinate synthase family protein
SC_RS24720	446.301	-0.473956	0.136484	-3.47262	0.000515399	0.00411674	SCO4513	hypothetical protein
SC_RS16935	845.541	-0.384139	0.110674	-3.47091	0.000518705	0.00413718	SCO2966	SsrA-binding protein SmpB
SC_RS13860	7832.94	-0.373455	0.107636	-3.46962	0.000521199	0.00415254	SCO2365	TerD family protein
SC_RS02985	291.065	0.577425	0.166528	3.46744	0.000525441	0.00418178	SCO0208	pyruvate, phosphate dikinase
SC_RS32820	212.925	-0.572098	0.165017	-3.46691	0.000526481	0.0041855	SCO6115	ROK family protein
SC_RS23655	628.861	0.452366	0.13052	3.46589	0.000528479	0.00419681	SCO4294	MoaD/ThiS family protein
SC_RS03125	250.548	-0.563967	0.163031	-3.45926	0.000541656	0.00429679	SCO0239	protein kinase family protein
SC_RS41190	240.105	-0.552219	0.159707	-3.4577	0.0005448	0.00431704	SCO7809	TetR/AcrR family transcriptional regulator
SC_RS10150	3328.47	0.422038	0.122122	3.45589	0.000548489	0.00434156	SCO1628	DUF742 domain-containing protein
SC_RS26675	1139.18	-0.61933	0.179371	-3.45279	0.000554827	0.00438423	SCO4903	PspC domain-containing protein
SC_RS40205	220.958	-0.57384	0.166202	-3.45266	0.00055508	0.00438423	SCO7602	TetR/AcrR family transcriptional regulator
SC_RS24745	150.098	-0.593862	0.172206	-3.44856	0.000563592	0.00444665	SCO4518	AAA family ATPase
SC_RS26420	277.917	0.696112	0.201878	3.44818	0.000564386	0.00444812	SCO4852	hypothetical protein
SC_RS23465	150.377	-0.997094	0.289399	-3.44539	0.000570234	0.00448936	SCO4255	eCIS core domain-containing protein
SC_RS06695	129.681	-1.28357	0.372678	-3.44419	0.000572775	0.00449967	SCO0949	glycoside hydrolase 5 family protein
SC_RS13445	365.529	-0.49554	0.143869	-3.44437	0.000572386	0.00449967	SCO2284	multidrug effflux MFS transporter
SC_RS36315	342.556	-0.764915	0.222239	-3.44186	0.000577726	0.00452899	SCO6825	DedA family protein
SC_RS38925	1233.08	-0.511931	0.148737	-3.44185	0.000577747	0.00452899	SCO7342	hypothetical protein
SC_RS02265	86.5949	0.872864	0.253666	3.44099	0.000579586	0.00453694		hypothetical protein
SC_RS16425	66.3152	-0.903598	0.262613	-3.4408	0.000580004	0.00453694		DUF397 domain-containing protein
SC_RS38195	157.426	-0.999536	0.290663	-3.43881	0.000584281	0.00456551	SCO7195	YrhB domain-containing protein
SC_RS06565	250.99	-0.583856	0.169867	-3.43714	0.000587902	0.0045889	SCO0923	fumarate reductase/succinate dehydrogenase flavoprotein subunit
SC_RS12020	91070.6	-0.398425	0.115943	-3.4364	0.000589504	0.00459649	SCO1998	30S ribosomal protein S1
SC_RS26630	494.496	0.534434	0.155644	3.43369	0.000595421	0.00463768		STAS domain-containing protein
SC_RS22900	232506	-0.52981	0.154435	-3.43063	0.000602174	0.004684	SCO4142	phosphate ABC transporter substrate-binding protein PstS
SC_RS26705	919.397	-1.02114	0.297673	-3.43042	0.00060265	0.004684	SCO4909	ATP-binding protein
SC_RS13120	176.53	-1.38479	0.404066	-3.42714	0.000609977	0.00473591	SCO2218	lipoprotein
SC_RS10990	904.482	-0.458745	0.133889	-3.4263	0.000611874	0.0047456	SCO1793	sporulation protein
SC_RS10160	29447.9	0.391559	0.114325	3.42498	0.000614846	0.00476359	SCO1630	sensor histidine kinase
SC_RS09535	10906.6	0.344197	0.10052	3.42417	0.000616685	0.00477236	SCO1513	GTP pyrophosphokinase
SC_RS33225	2210.91	-0.59624	0.17414	-3.4239	0.000617285	0.00477236	SCO6195	isobutyrate:CoA ligase IbuL
SC_RS22595	216.688	-0.765841	0.224049	-3.41819	0.000630398	0.00486859		DUF6274 family protein
SC_RS02980	27.3211	1.24105	0.363359	3.41549	0.000636684	0.00491195	SCO0207	universal stress protein
SC_RS38390	52.553	0.907951	0.265905	3.41457	0.000638837	0.00492336	SCO7235	cytochrome c oxidase subunit 4
SC_RS17815	5226.43	-0.455112	0.133421	-3.41111	0.000647001	0.00498102	SCO3138	galactose-1-phosphate uridylyltransferase
SC_RS06920	528.218	-0.794776	0.233169	-3.40859	0.000652993	0.00502186	SCO0992	cysteine synthase family protein
SC_RS15365	1414.99	-0.707788	0.208181	-3.39987	0.000674187	0.0051794	SCO2658	ABC transporter substrate-binding protein
SC_RS25355	2175.51	-0.397955	0.11713	-3.39755	0.00067993	0.00521352	SCO4636	MaoC family dehydratase N-terminal domain-containing protein
SC_RS38320	1684.5	-0.648339	0.190828	-3.3975	0.000680056	0.00521352	SCO7221	type III polyketide synthase
SC_RS05300	2842.99	0.415555	0.122335	3.39686	0.000681635	0.00522015	SCO0676	SpoIIE family protein phosphatase/ATP-binding protein
SC_RS10170	11328	-0.408443	0.120259	-3.39636	0.000682886	0.00522426	SCO1632	twin-arginine translocase subunit TatC
SC_RS39260	272.542	-0.642741	0.189262	-3.39604	0.000683696	0.00522498	SCO7411	LacI family DNA-binding transcriptional regulator
SC_RS36375	361.2	-0.511776	0.150712	-3.39573	0.000684468	0.00522542	SCO6837	ACR3 family arsenite efflux transporter
SC_RS33165	88.3315	-1.26705	0.373175	-3.39533	0.000685463	0.00522755	SCO6183	glycosyltransferase family 9 protein
SC_RS14915	1375.45	-0.842419	0.248251	-3.39341	0.000690275	0.00525876	SCO2573	NADH-quinone oxidoreductase subunit NuoF family protein
SC_RS28380	9527.45	-0.378636	0.111594	-3.39298	0.000691355	0.0052615	SCO5240	WhiB family transcriptional regulator
SC_RS03165	495.195	-0.595379	0.175604	-3.39047	0.000697731	0.00530175	SCO0247	sporulation protein
SC_RS32220	1257.05	0.536339	0.158197	3.39033	0.000698096	0.00530175	SCO5996	toll/interleukin-1 receptor domain-containing protein
SC_RS36975	369.85	0.8261	0.243763	3.38894	0.000701627	0.00532304	SCO6954	Na+/H+ antiporter subunit A
SC_RS03865	120.778	-1.05158	0.310476	-3.38698	0.000706678	0.0053558	SCO0391	glycosyltransferase
SC_RS04650	40.8316	1.08552	0.320696	3.38489	0.00071206	0.00538541	SCO0547	ACP S-malonyltransferase
SC_RS11520	11745	0.591934	0.174862	3.38514	0.000711407	0.00538541	SCO1898	ABC transporter substrate-binding protein
SC_RS13440	130.295	-0.747747	0.220998	-3.3835	0.000715689	0.00540168	SCO2283	serine hydrolase domain-containing protein
SC_RS34860	44.2395	1.05766	0.312579	3.38367	0.000715244	0.00540168	SCO6533	nitrate reductase molybdenum cofactor assembly chaperone
SC_RS08935	1887.52	0.512973	0.151678	3.38199	0.000719627	0.00542579	SCO1391	phosphoenolpyruvate--protein phosphotransferase
SC_RS17225	1352.71	-0.515844	0.152649	-3.37927	0.000726773	0.00547402	SCO3022	hypothetical protein
SC_RS14735	303.232	-0.486384	0.143964	-3.37851	0.000728796	0.00548361	SCO2537	helix-turn-helix transcriptional regulator
SC_RS35735	880.029	-0.623515	0.184611	-3.37745	0.000731606	0.00549909	SCO6710	OmpL47-type beta-barrel domain-containing protein
SC_RS30930	10220.1	0.614591	0.182119	3.37467	0.000739043	0.00554672	SCO5744	4-hydroxy-tetrahydrodipicolinate synthase
SC_RS32745	88.439	-0.925162	0.274162	-3.37451	0.000739461	0.00554672	SCO6101	hypothetical protein
SC_RS16175	1962.65	0.409682	0.121458	3.37304	0.000743423	0.00557072	SCO2817	putative bifunctional diguanylate cyclase/phosphodiesterase
SC_RS09240	342.25	0.498889	0.147978	3.37137	0.000747944	0.00559885	SCO1453	LLM class F420-dependent oxidoreductase
SC_RS26460	4330.01	0.622367	0.184732	3.36902	0.00075435	0.00564102	SCO4860	beta-N-acetylhexosaminidase
SC_RS39265	1416.08	-0.912227	0.270811	-3.3685	0.000755778	0.00564592	SCO7412	thiamine pyrophosphate-requiring protein
SC_RS21280	1105.6	0.965997	0.287286	3.36249	0.000772423	0.00576438	SCO3830	alpha-ketoacid dehydrogenase subunit beta
SC_RS32465	5298.07	-0.8336	0.247953	-3.36193	0.000774007	0.0057703	SCO6045	DUF692 domain-containing protein
SC_RS24185	2541.54	-0.341386	0.10163	-3.35912	0.000781902	0.00582175	SCO4403	formyltetrahydrofolate deformylase
SC_RS32095	1132.35	1.10343	0.328508	3.35891	0.000782502	0.00582175	SCO5970	DUF6099 family protein
SC_RS14705	1685.77	0.642869	0.191455	3.35781	0.000785634	0.00583911	SCO2531	GH1 family beta-glucosidase
SC_RS07830	294.807	0.476001	0.141774	3.35746	0.000786615	0.00584046		hypothetical protein
SC_RS22785	84697.2	0.539433	0.160723	3.35629	0.000789946	0.00585923	SCOr13	16S ribosomal RNA
SC_RS17310	816.605	0.414456	0.123596	3.35332	0.00079849	0.0059166	SCO3039	mannose-1-phosphate guanylyltransferase
SC_RS11530	6662.7	0.651627	0.19436	3.35268	0.000800346	0.00592435	SCO1900	carbohydrate ABC transporter permease
SC_RS07755	635.769	-0.600609	0.179257	-3.35054	0.000806527	0.00596406	SCO1161	MHYT domain-containing protein
SC_RS06830	2287.81	0.422356	0.126184	3.34715	0.000816475	0.00602793	SCO0975	NADP-dependent phosphogluconate dehydrogenase
SC_RS20005	1439.5	0.427242	0.127648	3.34703	0.000816815	0.00602793	SCO3574	alpha/beta fold hydrolase
SC_RS34640	122.684	0.768349	0.229603	3.34642	0.000818613	0.0060351	SCO6489	S66 peptidase family protein
SC_RS08665	1597.74	0.440085	0.131584	3.34451	0.000824268	0.00606897	SCO1340	DinB family protein
SC_RS25960	124.704	0.806125	0.241044	3.34431	0.000824868	0.00606897	SCO4760	polysaccharide deacetylase family protein
SC_RS11220	6160.61	0.428111	0.128062	3.34298	0.000828824	0.00609194	SCO1838	enoyl-CoA hydratase/isomerase family protein
SC_RS16765	360.391	0.912671	0.273062	3.34237	0.000830676	0.00609391	SCO2933	glycine betaine ABC transporter substrate-binding protein
SC_RS28770	3711.74	1.90089	0.56875	3.34222	0.000831099	0.00609391	SCO5318	beta-ketoacyl-[acyl-carrier-protein] synthase family protein
SC_RS38550	220.596	-0.605867	0.181286	-3.34206	0.000831594	0.00609391	SCO7267	VOC family protein
SC_RS09995	1005.61	-0.379362	0.113713	-3.33614	0.000849498	0.00620643	SCO1596	sensor histidine kinase
SC_RS17580	1797.81	0.606361	0.181746	3.33631	0.000848993	0.00620643	SCO3091	SAM-dependent methyltransferase
SC_RS37295	832.877	-0.589391	0.176654	-3.33642	0.00084865	0.00620643	SCO7014	LacI family DNA-binding transcriptional regulator
SC_RS10305	2909	-0.658809	0.197636	-3.33344	0.00085779	0.00626075	SCO1659	MIP/aquaporin family protein
SC_RS20840	136.738	0.761029	0.228624	3.32874	0.000872411	0.00636111	SCO3742	glycosyltransferase family 2 protein
SC_RS38665	908.472	-1.09608	0.329411	-3.3274	0.000876608	0.00638534	SCO7290	LLM class F420-dependent oxidoreductase
SC_RS04560	239.401	0.856033	0.257409	3.32557	0.000882381	0.00642099	SCO0529	Gfo/Idh/MocA family protein
SC_RS05690	91.9406	-1.10904	0.333716	-3.3233	0.000889592	0.00646703	SCO0752	S1 family peptidase
SC_RS04825	77.7119	0.909	0.273804	3.31989	0.000900515	0.00653992	SCO0580	dihydroxyacetone kinase family protein
SC_RS10790	7398.05	0.513651	0.154853	3.31703	0.000909804	0.00658928	SCO1756	hypothetical protein
SC_RS31435	3112.29	0.400271	0.120674	3.31696	0.000910016	0.00658928	SCO5838	M16 family metallopeptidase
SC_RS33140	157.653	-0.619169	0.18665	-3.31728	0.000908998	0.00658928	SCO6178	polysaccharide deacetylase family protein
SC_RS38505	537.183	0.560835	0.169103	3.31653	0.000911412	0.00659285	SCO7258	nucleoside deaminase
SC_RS34005	500.054	0.478781	0.144421	3.31517	0.000915875	0.00661858	SCO6358	BlaI/MecI/CopY family transcriptional regulator
SC_RS03355	667.768	-0.501786	0.151448	-3.31325	0.000922171	0.00665749	SCO0287	AraC-like ligand-binding domain-containing protein
SC_RS39950	2152.34	-0.756491	0.228507	-3.31058	0.000931012	0.00671469	SCO7550	glycerophosphodiester phosphodiesterase
SC_RS22665	204.593	-0.690423	0.208694	-3.3083	0.000938653	0.00676311	SCO4100	hypothetical protein
SC_RS04755	583.149	-0.635006	0.192404	-3.30038	0.000965528	0.0069499	SCO0567	IS5-like element ISSco3 family transposase
SC_RS28775	1225.5	1.8572	0.563005	3.29872	0.000971268	0.00698434	SCO5319	cupin domain-containing protein
SC_RS28445	990.956	0.698129	0.211987	3.29326	0.000990334	0.00711443	SCO5253	hypothetical protein
SC_RS26910	7733.84	-0.718624	0.21829	-3.29207	0.000994542	0.00713765	SCO4949	nitrate reductase molybdenum cofactor assembly chaperone
SC_RS09690	13494.2	0.799725	0.242985	3.29125	0.000997441	0.00715143	SCO1541	SsgA family sporulation/cell division regulator
SC_RS32295	322.152	0.533334	0.162241	3.2873	0.00101152	0.00724526	SCO6011	sugar ABC transporter permease
SC_RS27215	710.614	-0.463087	0.140898	-3.28668	0.00101376	0.00725416	SCO5010	type II secretion system F family protein
SC_RS06915	272.934	-0.951702	0.289598	-3.28629	0.00101516	0.00725712	SCO0991	GHMP family kinase ATP-binding protein
SC_RS19015	433.427	0.541009	0.164661	3.2856	0.00101767	0.00726793	SCO3378	membrane protein
SC_RS21020	3829.74	0.653379	0.19903	3.28281	0.00102777	0.0073329	SCO3780	glycoside hydrolase family 13 protein
SC_RS14550	631.068	0.662224	0.201765	3.28216	0.00103016	0.00734277		hypothetical protein
SC_RS34185	4200.04	0.473363	0.144308	3.28023	0.00103721	0.00738583	SCO6394	IS21-like element helper ATPase IstB
SC_RS05630	782.746	0.411428	0.125493	3.2785	0.0010436	0.00742412	SCO0740	MBL fold metallo-hydrolase
SC_RS26070	182.622	-0.659563	0.201307	-3.2764	0.00105141	0.00747234	SCO4782	LAETG motif-containing sortase-dependent surface protein
SC_RS35490	2396.61	0.536102	0.163659	3.27574	0.00105387	0.0074826	SCO6661	glucose-6-phosphate dehydrogenase
SC_RS17210	81969.8	0.470485	0.143652	3.27518	0.00105595	0.00749009	SCOr09	16S ribosomal RNA
SC_RS23660	5429.19	-0.935794	0.285763	-3.27472	0.00105768	0.00749503	SCO4295	cold-shock protein
SC_RS17100	31014.9	0.427137	0.130448	3.27438	0.00105892	0.00749661	SCO2999	NAD-glutamate dehydrogenase
SC_RS30765	3360.02	0.584931	0.178969	3.26834	0.00108179	0.00765105	SCO5710	trypsin-like peptidase domain-containing protein
SC_RS21880	890.704	0.509958	0.156302	3.26265	0.00110376	0.00779135	SCO3948	sensor histidine kinase
SC_RS23080	8544.54	0.34028	0.104288	3.2629	0.00110278	0.00779135	SCO4179	heme-binding beta-barrel domain-containing protein
SC_RS08700	914.798	1.68079	0.515502	3.2605	0.00111217	0.00784315	SCO1347	hypothetical protein
SC_RS11115	3123.38	0.332057	0.102017	3.25493	0.0011342	0.0079831	SCO1818	tyrosine--tRNA ligase
SC_RS31335	9150.08	0.48916	0.150275	3.25509	0.00113357	0.0079831	SCO5819	sporulation transcriptional regulator WhiH
SC_RS25480	8999.25	-0.464777	0.142882	-3.25288	0.00114242	0.00802547	SCO4660	30S ribosomal protein S7
SC_RS29965	275.764	-0.543958	0.167219	-3.25297	0.00114207	0.00802547	SCO5551	DUF4188 domain-containing protein
SC_RS39070	121.699	-0.841748	0.258887	-3.25141	0.00114835	0.00805943	SCO7373	hypothetical protein
SC_RS08025	5530.54	-0.373646	0.115203	-3.24338	0.00118121	0.00828206	SCO1214	6-phosphofructokinase
SC_RS34610	2874.94	0.429676	0.132618	3.23996	0.00119545	0.0083739	SCO6483	MFS transporter
SC_RS16270	318.455	0.891199	0.275101	3.23953	0.00119728	0.00837865	SCO2834	SPFH domain-containing protein
SC_RS09135	1691.3	0.47718	0.147359	3.23821	0.00120283	0.00840945	SCO1432	peptidase C39 family protein
SC_RS25265	63.563	-1.27332	0.39334	-3.2372	0.00120707	0.00843101	SCO4621	plasmid transfer protein TraA
SC_RS18145	3022.55	-0.390098	0.12056	-3.23572	0.00121335	0.00846247	SCO3206	MFS transporter
SC_RS37015	1122.61	0.4517	0.139603	3.2356	0.00121389	0.00846247	SCO6962	gamma-glutamylpolyamine synthetase GlnA3
SC_RS20935	1249.07	0.487656	0.150773	3.23437	0.00121911	0.00849077	SCO3763	TerD family protein
SC_RS06840	200.589	0.592932	0.183347	3.23394	0.00122095	0.00849548	SCO0977	GNAT family N-acetyltransferase
SC_RS07820	52667.8	0.454691	0.140621	3.23345	0.00122304	0.00850195	SCO1174	acetaldehyde dehydrogenase ExaC
SC_RS15160	15820.8	0.436374	0.135028	3.23172	0.00123047	0.00854546	SCO2618	ATP-dependent Clp protease proteolytic subunit
SC_RS07975	1454.77	0.687616	0.212899	3.22978	0.00123887	0.00858748	SCO1204	NADP-dependent succinic semialdehyde dehydrogenase
SC_RS17510	4378.69	-0.487972	0.151075	-3.23	0.00123791	0.00858748	SCO3079	acetyl-CoA C-acetyltransferase
SC_RS11855	8169.87	-0.372447	0.115406	-3.22726	0.0012498	0.008655	SCO1965	TerD family protein
SC_RS22090	841.787	-0.483501	0.149861	-3.22634	0.00125385	0.00867486	SCO3991	IS5-like element IS1648 family transposase
SC_RS19460	603.426	-0.642253	0.19922	-3.22384	0.00126486	0.00874272	SCO3467	IS5-like element ISSco3 family transposase
SC_RS24715	437.94	-0.414904	0.128758	-3.22237	0.00127135	0.00877097	SCO4512	hypothetical protein
SC_RS37705	29.9667	-1.45764	0.452332	-3.22249	0.00127082	0.00877097	SCO7096	hypothetical protein
SC_RS35165	427.911	-1.01823	0.316695	-3.21516	0.0013037	0.00898572	SCO6593	hypothetical protein
SC_RS14670	20204.4	-0.360689	0.112215	-3.21427	0.00130775	0.00899663	SCO2524	SCO2524 family protein
SC_RS28720	287.504	0.722507	0.224772	3.21439	0.00130721	0.00899663	SCO5308	non-homologous end-joining DNA ligase
SC_RS31170	149.302	-0.56637	0.176314	-3.21227	0.0013169	0.00905105	SCO5786	cellulose-binding domain-containing protein
SC_RS05710	153.512	0.628792	0.195998	3.20816	0.00133589	0.00917298	SCO0756	NHLP bacteriocin export ABC transporter permease/ATPase subunit
SC_RS08930	1871.81	0.446988	0.139409	3.20632	0.00134446	0.00922081	SCO1390	PTS sugar transporter subunit IIA
SC_RS26095	406.939	-0.481099	0.150056	-3.20612	0.00134538	0.00922081	SCO4787	class II aldolase/adducin family protein
SC_RS26945	3564.43	0.42967	0.134054	3.2052	0.0013497	0.00924173	SCO4956	peptide-methionine (S)-S-oxide reductase MsrA
SC_RS30180	5916.4	-0.325394	0.10159	-3.20302	0.00135996	0.00930325	SCO5592	RNA-binding protein
SC_RS11090	299.625	-0.518455	0.161907	-3.20218	0.00136392	0.00932161	SCO1813	FadR/GntR family transcriptional regulator
SC_RS16180	453.358	0.893656	0.279111	3.2018	0.00136574	0.0093253	SCO2818	M6 family metalloprotease domain-containing protein
SC_RS22760	947.022	-0.481145	0.150364	-3.19987	0.0013749	0.00937907	SCO4118	TetR/AcrR family transcriptional regulator
SC_RS10310	5272.72	-0.582026	0.181913	-3.19947	0.00137682	0.00938344	SCO1660	glycerol kinase GlpK
SC_RS40505	160.195	0.650859	0.203456	3.19901	0.00137899	0.00938948	SCO7663	MGMT family protein
SC_RS04840	580.142	0.399636	0.124966	3.19797	0.001384	0.00941482	SCO0583	cytochrome P450
SC_RS09900	381.046	0.788381	0.246669	3.19611	0.00139292	0.00946666	SCO1577	acetylornithine transaminase
SC_RS30185	1706.51	-0.477209	0.149347	-3.1953	0.00139687	0.00948472	SCO5593	ribosome maturation factor RimM
SC_RS09965	3012.37	0.431827	0.13519	3.19421	0.00140212	0.00951152	SCO1590	glycoside hydrolase family 10 protein
SC_RS40075	112.207	0.852544	0.267138	3.1914	0.00141584	0.0095957	SCO7575	glycoside hydrolase family 16 protein
SC_RS23610	136.736	-0.66244	0.207661	-3.19001	0.0014227	0.00960651	SCO4285	ROK family protein
SC_RS27865	1144.31	-0.67357	0.211145	-3.19007	0.00142236	0.00960651	SCO5141	dihydropteroate synthase
SC_RS33155	128.063	-1.16349	0.364706	-3.1902	0.00142174	0.00960651	SCO6181	glycosyltransferase
SC_RS39430	113.684	0.577704	0.181068	3.19053	0.00142012	0.00960651	SCO7445	SAM-dependent methyltransferase
SC_RS28045	13511.6	0.354986	0.11132	3.18887	0.00142828	0.0096353	SCO5176	NAD-dependent epimerase/dehydratase family protein
SC_RS03920	656.417	-0.497963	0.156177	-3.18845	0.0014304	0.00963887	SCO0402	phosphatase PAP2 family protein
SC_RS26760	14654	0.306744	0.0962113	3.18823	0.00143145	0.00963887	SCO4920	DeoR/GlpR family DNA-binding transcription regulator
SC_RS14255	129.135	0.5529	0.173465	3.18738	0.00143567	0.00965839	SCO2444	acyl-CoA synthetase
SC_RS26520	4758.37	0.503842	0.158105	3.18675	0.00143883	0.00966185	SCO4872	class I SAM-dependent methyltransferase
SC_RS33245	687.681	-0.667083	0.209328	-3.18679	0.00143863	0.00966185	SCO6199	trypsin-like serine protease
SC_RS36350	787.682	-0.371423	0.116566	-3.18636	0.00144073	0.00966575	SCO6832	acyl-CoA mutase large subunit family protein
SC_RS03995	185.722	0.646187	0.203076	3.182	0.0014626	0.00980342	SCO0417	DUF1838 domain-containing protein
SC_RS11940	186.198	-0.682913	0.214779	-3.17961	0.00147473	0.00987569	SCO1982	hypothetical protein
SC_RS08835	4965.18	-0.550317	0.173177	-3.17776	0.00148417	0.00992982	SCO1374	hypothetical protein
SC_RS13435	224.668	-0.521347	0.164082	-3.17736	0.00148622	0.00993444	SCO2282	small ribosomal subunit Rsm22 family protein
SC_RS10315	2712.95	-0.630561	0.198499	-3.17665	0.00148986	0.00994966	SCO1661	glycerol-3-phosphate dehydrogenase/oxidase
SC_RS36170	1099.23	0.37429	0.117865	3.17559	0.00149533	0.00997706	SCO6798	GAF domain-containing protein
SC_RS05680	226.714	-0.966919	0.304708	-3.17326	0.00150738	0.0100483	SCO0750	hypothetical protein
SC_RS12040	260.392	0.731336	0.230506	3.17274	0.00151008	0.0100571	SCO2002	hypothetical protein
SC_RS22985	3903.75	-0.582693	0.183779	-3.17062	0.00152112	0.0101214	SCO4159	two-component system response regulator GlnR
SC_RS15375	572.263	-0.657833	0.207735	-3.16669	0.00154186	0.0102407	SCO2660	carbohydrate ABC transporter permease
SC_RS15605	3869.54	0.978178	0.308875	3.16691	0.0015407	0.0102407	SCO2704	hypothetical protein
SC_RS39380	160.339	0.701497	0.221574	3.16598	0.00154563	0.0102564	SCO7435	MFS transporter
SC_RS28100	164.259	-0.532012	0.168205	-3.16288	0.00156216	0.0103568	SCO5187	mycoredoxin
SC_RS27935	1362.87	0.448773	0.141905	3.16249	0.00156424	0.0103611	SCO5154	magnesium transporter MgtE N-terminal domain-containing protein
SC_RS23395	1212.5	1.62561	0.514097	3.16208	0.00156648	0.0103666	SCO4241	alpha/beta hydrolase
SC_RS06550	1233.33	-0.607065	0.192105	-3.16006	0.00157736	0.0104291	SCO0920	lysophospholipid acyltransferase family protein
SC_RS24410	268.004	-0.664182	0.210199	-3.15978	0.00157886	0.0104296	SCO4449	virginiamycin B lyase
SC_RS36260	361.337	-0.503822	0.159477	-3.15922	0.00158193	0.0104405	SCO6814	phosphate ABC transporter ATP-binding protein
SC_RS08200	348.106	-0.469865	0.1488	-3.15769	0.00159025	0.0104859	SCO1248	hypothetical protein
SC_RS04055	237.867	0.491773	0.155847	3.15549	0.00160231	0.0105424	SCO0429	aldo/keto reductase
SC_RS27750	960.297	1.67984	0.532307	3.15578	0.00160071	0.0105424	SCO5118	ABC transporter permease
SC_RS37585	244.606	0.708452	0.224525	3.15533	0.00160314	0.0105424	SCO7071	PTS-dependent dihydroxyacetone kinase phosphotransferase subunit DhaM
SC_RS35815	164.371	0.494307	0.156675	3.15498	0.0016051	0.0105458	SCO6725	YciI family protein
SC_RS13620	1916.76	-0.618086	0.196036	-3.15292	0.00161646	0.0106108	SCO2318	glycosyltransferase family 4 protein
SC_RS19170	5281.4	0.35651	0.113113	3.15182	0.00162257	0.0106414	SCO3409	inorganic diphosphatase
SC_RS12380	3088.61	-0.44536	0.141336	-3.15108	0.00162669	0.0106588	SCO2068	alkaline phosphatase D family protein
SC_RS40175	129.233	0.623674	0.197995	3.14995	0.00163299	0.0106905	SCO7595	anhydro-N-acetylmuramic acid kinase
SC_RS25395	373.815	-0.756103	0.240064	-3.14959	0.00163499	0.010694	SCO4644	adenosine deaminase
SC_RS35890	832.201	-0.44546	0.14156	-3.14679	0.00165074	0.0107874	SCO6741	oxidoreductase
SC_RS38975	817.333	0.668617	0.212528	3.14602	0.00165511	0.0108063	SCO7354	SpoIIE family protein phosphatase
SC_RS19730	191.577	-0.676706	0.215234	-3.14405	0.00166628	0.0108695	SCO3522	ArsR/SmtB family transcription factor
SC_RS39220	359.118	0.592791	0.188765	3.14037	0.00168737	0.0109973	SCO7403	hypothetical protein
SC_RS38585	158.403	0.69523	0.221492	3.13885	0.00169615	0.0110446	SCO7274	streptophobe family protein
SC_RS22645	331.553	-0.518903	0.165332	-3.13855	0.00169788	0.011046	SCO4097	amino acid permease
SC_RS33085	128.576	0.595167	0.189647	3.13829	0.00169938	0.011046		Rv1733c family protein
SC_RS11470	173.463	-0.918175	0.29281	-3.13574	0.00171423	0.0111244	SCO1888	L-arabinonate dehydratase
SC_RS14580	316.575	-0.430761	0.137385	-3.13543	0.00171601	0.0111244	SCO2506	metal ABC transporter ATP-binding protein
SC_RS35055	2347.04	-0.918424	0.292906	-3.13556	0.00171525	0.0111244	SCO6572	ThuA domain-containing protein
SC_RS17505	1500.48	-0.554446	0.177023	-3.13205	0.00173591	0.0112335	SCO3078	SGNH/GDSL hydrolase family protein
SC_RS18000	2230.9	0.62189	0.198549	3.13218	0.00173514	0.0112335	SCO3177	divisome protein SepX/GlpR
SC_RS19035	1628.5	0.321764	0.102766	3.13104	0.00174187	0.011262	SCO3382	L-aspartate oxidase
SC_RS06400	171.669	0.656725	0.209834	3.12974	0.00174962	0.0112979	SCO0892	TerC family protein
SC_RS36420	36.341	-0.993371	0.317413	-3.12959	0.00175051	0.0112979	SCO6846	SPDY domain-containing protein
SC_RS37010	429.538	0.544279	0.173969	3.12859	0.00175648	0.0113264	SCO6961	amidohydrolase family protein
SC_RS40520	180.064	0.633625	0.202549	3.12825	0.00175853	0.0113296	SCO7666	NADP-dependent oxidoreductase
SC_RS09415	2629.14	0.452562	0.144703	3.12753	0.0017628	0.0113394	SCO1488	bifunctional pyr operon transcriptional regulator/uracil phosphoribosyltransferase PyrR
SC_RS36080	115.142	-0.855225	0.273456	-3.12748	0.00176315	0.0113394	SCO6780	oxygenase MpaB family protein
SC_RS33540	204.573	0.652184	0.208663	3.12554	0.00177478	0.0114042	SCO6258	ABC transporter permease
SC_RS25550	30851.8	-0.377287	0.120731	-3.12501	0.00177799	0.011409	SCO4675	RpnC/YadD family protein
SC_RS38895	846.806	1.86123	0.595614	3.1249	0.00177865	0.011409	SCO7336	DUF5133 domain-containing protein
SC_RS23175	2846.87	-0.66717	0.213538	-3.12436	0.00178195	0.0114201	SCO4198	helix-turn-helix domain-containing protein
SC_RS02480	169.649	-0.589141	0.188821	-3.1201	0.00180789	0.0115762	SCO0097	hypothetical protein
SC_RS26600	794.828	0.523837	0.167919	3.11958	0.0018111	0.0115866	SCO4888	ABC transporter permease
SC_RS08165	345.965	-0.458083	0.146923	-3.11784	0.00182183	0.011645	SCO1242	helix-turn-helix domain-containing protein
SC_RS36980	35.3854	1.20015	0.385155	3.11601	0.00183314	0.0117071	SCO6955	Na(+)/H(+) antiporter subunit C
SC_RS24490	185.014	-0.559887	0.179998	-3.11051	0.00186764	0.0119066	SCO4465	PadR family transcriptional regulator
SC_RS37700	111.336	-0.657859	0.211484	-3.11068	0.00186657	0.0119066	SCO7095	alpha/beta fold hydrolase
SC_RS29885	21284.1	-0.358048	0.115136	-3.10979	0.00187221	0.0119153	SCO5540	nitrate- and nitrite sensing domain-containing protein
SC_RS40510	564.476	0.57846	0.186013	3.10978	0.00187227	0.0119153	SCO7664	DUF488 domain-containing protein
SC_RS10285	3450.53	-0.397794	0.127973	-3.10842	0.00188093	0.01196	SCO1655	ABC transporter substrate-binding protein
SC_RS27765	971.335	0.996034	0.320566	3.10711	0.00188924	0.0120024	SCO5121	ABC transporter ATP-binding protein
SC_RS15600	1558.55	0.703166	0.226414	3.10566	0.00189854	0.012051	SCO2703	hypothetical protein
SC_RS23725	1166.18	-0.520154	0.167518	-3.10506	0.0019024	0.0120651	SCO4308	MurR/RpiR family transcriptional regulator
SC_RS13075	98.0834	-0.902966	0.291199	-3.10086	0.0019296	0.012193	SCO2208	alpha/beta fold hydrolase
SC_RS21455	7352.03	1.08477	0.349824	3.1009	0.00192934	0.012193	SCO3863	DUF6344 domain-containing protein
SC_RS23140	175.325	-0.713998	0.230221	-3.10136	0.00192633	0.012193	SCO4191	HAD family hydrolase
SC_RS30900	8364.37	-0.654811	0.211185	-3.10066	0.00193092	0.012193	SCO5738	M16 family metallopeptidase
SC_RS32620	2022.62	0.498445	0.160742	3.10089	0.00192938	0.012193	SCO6076	aminopeptidase P family protein
SC_RS24375	84297.6	-0.393029	0.126768	-3.10037	0.00193279	0.0121942	SCO4442	DUF397 domain-containing protein
SC_RS14685	504.2	-0.398223	0.128588	-3.09689	0.0019556	0.0123276	SCO2527	TerB family tellurite resistance protein
SC_RS19725	589.973	-0.727676	0.235037	-3.09601	0.00196146	0.0123538	SCO3521	cation transporter
SC_RS37465	818.371	-0.583771	0.18859	-3.09545	0.00196512	0.0123662	SCO7048	fatty acid desaturase family protein
SC_RS14960	747.337	-0.421027	0.136046	-3.09475	0.00196977	0.0123848	SCO2581	hypothetical protein
SC_RS04160	130.398	0.85536	0.276496	3.09358	0.0019776	0.0124233	SCO0449	rhamnose ABC transporter substrate-binding protein
SC_RS08425	12037.7	-0.670325	0.216776	-3.09225	0.00198647	0.0124684	SCO1293	GNAT family N-acetyltransferase
SC_RS38285	274.348	0.872386	0.282261	3.09071	0.00199681	0.0125225	SCO7214	DUF3533 domain-containing protein
SC_RS05740	727.193	-0.801173	0.259363	-3.089	0.00200832	0.0125838	SCO0762	protease inhibitor
SC_RS33150	465.765	-0.860895	0.278795	-3.08791	0.00201567	0.0126191	SCO6180	carbamoyltransferase family protein
SC_RS12720	2643.27	0.546078	0.176956	3.08595	0.00202904	0.0126919	SCO2135	C40 family peptidase
SC_RS03055	424.891	-0.426436	0.138259	-3.08433	0.00204009	0.0127501	SCO0222	GNAT family N-acetyltransferase
SC_RS20050	4542.85	1.68434	0.546386	3.0827	0.00205134	0.0128095	SCO3583	Pr6Pr family membrane protein
SC_RS19345	1010.38	0.403688	0.131046	3.08051	0.00206647	0.012893	SCO3444	glycoside hydrolase family 15 protein
SC_RS23290	89.6067	-0.680646	0.221276	-3.076	0.00209796	0.0130782	SCO4221	cupin domain-containing protein
SC_RS09000	1241	0.502165	0.163334	3.07446	0.00210884	0.0131349	SCO1405	HSP90 family protein
SC_RS04245	111.257	0.575799	0.187372	3.07302	0.00211902	0.013187	SCO0466	GlxA family transcriptional regulator
SC_RS17680	555.151	-0.495194	0.161297	-3.07008	0.00213999	0.0133062	SCO3111	ABC transporter ATP-binding protein
SC_RS25665	18163.1	-0.396052	0.129078	-3.0683	0.0021528	0.0133744	SCO4701	30S ribosomal protein S10
SC_RS15005	1647.65	-0.390588	0.127309	-3.06802	0.0021548	0.0133755	SCO2590	bifunctional glycosyltransferase/CDP-glycerol:glycerophosphate glycerophosphotransferase
SC_RS20870	440.988	0.501835	0.163591	3.06762	0.00215773	0.0133823	SCO3749	hypothetical protein
SC_RS33290	826.978	0.383107	0.125018	3.06443	0.00218089	0.0135145	SCO6208	helix-turn-helix domain-containing protein
SC_RS22375	83.8503	0.785	0.256245	3.06348	0.00218782	0.013546	SCO4050	GNAT family N-acetyltransferase
SC_RS29305	4751.57	0.474609	0.154973	3.06252	0.0021948	0.0135709	SCO5425	phosphate acetyltransferase
SC_RS41255	72.5929	-0.881736	0.287921	-3.06242	0.00219557	0.0135709		hypothetical protein
SC_RS13170	664.102	0.622915	0.203637	3.05895	0.00222115	0.0137174	SCO2228	glycoside hydrolase family 13 protein
SC_RS18565	9135.13	-0.326974	0.106909	-3.05843	0.00222502	0.0137297	SCO3291	macro domain-containing protein
SC_RS15835	111.061	-0.804165	0.262956	-3.05817	0.00222693	0.0137299	SCO2750	sugar phosphate isomerase/epimerase family protein
SC_RS29420	249.269	-0.470213	0.153779	-3.05772	0.00223026	0.0137389	SCO5447	M4 family metallopeptidase
SC_RS25555	59934.7	-0.415484	0.135932	-3.05656	0.00223893	0.0137806	SCO4676	helix-turn-helix domain-containing protein
SC_RS27745	2931.2	1.53453	0.502136	3.05601	0.00224305	0.0137944	SCO5117	peptide ABC transporter substrate-binding protein
SC_RS38890	12679.1	1.80001	0.58919	3.05505	0.0022502	0.0138267	SCO7335	alpha-1,4-glucan--maltose-1-phosphate maltosyltransferase
SC_RS28340	428.076	-0.47395	0.15515	-3.05479	0.00225216	0.0138272	SCO5232	N,N'-diacetylchitobiose ABC transporter substrate-binding protein DasA
SC_RS37270	655.986	0.590343	0.193322	3.05368	0.0022605	0.0138667	SCO7009	ATP-binding SpoIIE family protein phosphatase
SC_RS13015	9905.3	-0.567872	0.186023	-3.0527	0.00226789	0.0139003	SCO2196	DUF4191 domain-containing protein
SC_RS13645	355.616	-0.45232	0.148272	-3.05062	0.00228369	0.0139855	SCO2323	CbiQ family ECF transporter T component
SC_RS40570	46.7989	1.27932	0.419471	3.04983	0.00228967	0.0140103	SCO7676	ferredoxin
SC_RS25235	130.122	-0.790234	0.259143	-3.04941	0.0022929	0.0140184	SCO4615	tyrosine-type recombinase/integrase
SC_RS23500	937.981	-0.44775	0.146849	-3.04904	0.00229571	0.0140238	SCO4263	helix-turn-helix transcriptional regulator
SC_RS07700	430.997	0.503563	0.165519	3.04232	0.00234761	0.0143288	SCO1150	type B 50S ribosomal protein L31
SC_RS26145	2524.43	-0.376686	0.123889	-3.04051	0.00236181	0.0144035	SCO4796	C40 family peptidase
SC_RS35470	445.907	0.402335	0.132339	3.04017	0.00236441	0.0144073	SCO6657	membrane-associated oxidoreductase
SC_RS08750	111.646	-0.955832	0.314511	-3.03911	0.00237279	0.0144218	SCO1357	pyridoxamine 5'-phosphate oxidase family protein
SC_RS10125	3344.65	0.529342	0.174166	3.03931	0.00237124	0.0144218	SCO1623	siderophore-interacting protein
SC_RS12635	1022.58	0.596039	0.19613	3.039	0.00237368	0.0144218	SCO2118	2-hydroxyacid dehydrogenase
SC_RS27325	4987.45	-0.489426	0.161055	-3.03887	0.00237468	0.0144218	SCO5032	peroxiredoxin
SC_RS21040	232.424	0.481602	0.158509	3.03832	0.00237902	0.0144361	SCO3784	hypothetical protein
SC_RS31380	5643.73	0.36362	0.11972	3.03726	0.00238738	0.0144749	SCO5827	solute symporter family protein
SC_RS41195	81.4707	-0.690141	0.227293	-3.03634	0.00239466	0.0145069	SCO7810	SDR family oxidoreductase
SC_RS02150	183.203	-0.858207	0.282697	-3.03578	0.00239912	0.0145219	SCO0018	ANTAR domain-containing protein
SC_RS24305	559.012	-0.585016	0.192775	-3.0347	0.00240773	0.014562	SCO4428	CehA/McbA family metallohydrolase
SC_RS28410	588.5	0.429945	0.141688	3.03445	0.00240978	0.0145623	SCO5246	Na+/H+ antiporter
SC_RS20595	412.171	0.512166	0.168884	3.03265	0.00242415	0.014637	SCO3692	STAS domain-containing protein
SC_RS02355	88.7633	0.614964	0.202836	3.03184	0.00243071	0.0146646	SCO0068	glycoside hydrolase family 76 protein
SC_RS11150	649.382	-0.630668	0.208066	-3.03109	0.00243673	0.0146646	SCO1824	S8 family serine peptidase
SC_RS27400	1501.19	0.632028	0.208515	3.0311	0.00243668	0.0146646	SCO5047	class II fructose-bisphosphatase
SC_RS38235	291.633	-0.792886	0.261571	-3.03124	0.00243549	0.0146646		hypothetical protein
SC_RS37935	96.4243	-0.727111	0.24023	-3.02673	0.00247213	0.0148653	SCO7142	winged helix-turn-helix transcriptional regulator
SC_RS09435	2253.59	0.584711	0.193203	3.0264	0.00247481	0.0148668	SCO1492	aminopeptidase P family protein
SC_RS36225	472.174	-0.47124	0.15572	-3.02621	0.00247644	0.0148668	SCO6807	zinc-ribbon domain-containing protein
SC_RS40195	477.923	-0.492424	0.162821	-3.02433	0.00249182	0.0149468	SCO7600	alanine--tRNA ligase-related protein
SC_RS04445	2847.46	-0.420794	0.139265	-3.02153	0.00251502	0.0150736	SCO0505	family 16 glycoside hydrolase
SC_RS23110	1250.85	-0.529955	0.175507	-3.01956	0.00253144	0.0151596	SCO4185	asparaginase
SC_RS29520	256.751	-0.820134	0.271924	-3.01604	0.00256097	0.0153238	SCO5467	D-Ala-D-Ala carboxypeptidase family metallohydrolase
SC_RS06945	407.097	-0.441432	0.146418	-3.01487	0.00257087	0.0153642	SCO0997	FecCD family ABC transporter permease
SC_RS07325	1026.95	0.309233	0.102573	3.01475	0.00257192	0.0153642	SCO1074	dipeptidase
SC_RS27815	166.41	-0.543145	0.1802	-3.01412	0.00257727	0.0153836	SCO5131	sensor histidine kinase
SC_RS39450	15736.8	1.59741	0.530459	3.01137	0.00260072	0.0155109	SCO7449	hypothetical protein
SC_RS17155	816.863	-0.370771	0.123257	-3.00811	0.00262875	0.0156653	SCO3011	LpqB family beta-propeller domain-containing protein
SC_RS05240	66.7798	0.781427	0.259831	3.00744	0.00263457	0.0156872	SCO0664	DUF2264 domain-containing protein
SC_RS27055	3559.83	0.618293	0.205615	3.00704	0.00263802	0.0156949	SCO4979	phosphoenolpyruvate carboxykinase (GTP)
SC_RS06570	129.817	-0.625752	0.208343	-3.00348	0.00266913	0.0158671	SCO0924	succinate dehydrogenase cytochrome b subunit
SC_RS13415	954.329	-0.412389	0.137403	-3.00131	0.00268822	0.0159676	SCO2278	hypothetical protein
SC_RS23515	86.475	0.625557	0.208603	2.9988	0.0027105	0.0160868	SCO4266	zinc-binding dehydrogenase
SC_RS20080	1062.89	-0.410994	0.13707	-2.99842	0.00271382	0.0160935	SCO3589	VanSc-type vancomycin resistance histidine kinase VanS
SC_RS16445	374.718	-0.420079	0.140116	-2.99808	0.00271685	0.0160984	SCO2869	helix-turn-helix domain-containing protein
SC_RS26610	336.856	0.489893	0.163454	2.99714	0.00272527	0.0161352	SCO4890	thymidine phosphorylase
SC_RS09865	1242.52	0.833039	0.277981	2.99674	0.00272879	0.016143	SCO1570	argininosuccinate lyase
SC_RS17025	134.795	0.718134	0.239721	2.99571	0.0027381	0.0161849	SCO2984	hypothetical protein
SC_RS26370	401.98	0.827743	0.276395	2.99479	0.00274638	0.0162207	SCO4842	FAD-binding oxidoreductase
SC_RS27305	29455	-0.461617	0.154386	-2.99001	0.00278965	0.016463	SCO5028	PhoH family protein
SC_RS03265	210.379	0.472506	0.158076	2.98912	0.00279784	0.016498	SCO0269	lantibiotic dehydratase
SC_RS35155	314.749	-0.686555	0.229811	-2.98747	0.00281293	0.0165736	SCO6591	hypothetical protein
SC_RS25085	494.633	-0.433701	0.145197	-2.98698	0.00281752	0.0165873	SCO4586	ABC transporter permease
SC_RS32225	157.843	-0.499913	0.167839	-2.97853	0.00289632	0.0170375	SCO5997	transglycosylase SLT domain-containing protein
SC_RS25930	592.769	-0.433586	0.145585	-2.97823	0.00289923	0.0170408	SCO4754	LacI family DNA-binding transcriptional regulator
SC_RS36265	676.953	-0.466265	0.156611	-2.97721	0.00290883	0.0170835	SCO6815	phosphate ABC transporter permease subunit PstC
SC_RS10300	350.852	-0.523255	0.175795	-2.97651	0.00291551	0.017109	SCO1658	IclR family transcriptional regulator
SC_RS32750	10380.3	-0.478083	0.160644	-2.97603	0.00292003	0.0171218	SCO6102	sulfite reductase SirA
SC_RS08175	728.342	-0.428581	0.144056	-2.97509	0.00292902	0.0171493	SCO1243	8-amino-7-oxononanoate synthase
SC_RS15925	147.063	-0.752424	0.252912	-2.97505	0.00292942	0.0171493	SCO2768	hypothetical protein
SC_RS40955	697.576	-0.407686	0.137048	-2.97477	0.00293207	0.0171511	SCO7757	IS5-like element IS1650 family transposase
SC_RS22295	422.901	1.17896	0.396659	2.97221	0.00295664	0.0172809	SCO4035	RNA polymerase sigma factor SigF
SC_RS08800	335.484	-0.741646	0.249849	-2.96837	0.00299381	0.0174781	SCO1367	ABC transporter ATP-binding protein
SC_RS17915	514.902	-0.374796	0.126269	-2.96824	0.00299515	0.0174781	SCO3161	energy-coupling factor ABC transporter ATP-binding protein
SC_RS22895	48546.3	-0.499142	0.168277	-2.96619	0.00301515	0.0175797	SCO4141	phosphate ABC transporter permease subunit PstC
SC_RS37710	34.808	-0.978565	0.329932	-2.96596	0.00301738	0.0175797	SCO7097	MarR family winged helix-turn-helix transcriptional regulator
SC_RS10475	291.986	-0.840125	0.283336	-2.96512	0.00302564	0.0175986	SCO1692	SDR family oxidoreductase
SC_RS15280	946.473	0.377651	0.127374	2.9649	0.00302785	0.0175986	SCO2641	TerD family protein
SC_RS27020	4573.03	-0.371495	0.125284	-2.96523	0.00302454	0.0175986	SCO4972	xanthine dehydrogenase molybdopterin binding subunit
SC_RS30755	2867.67	-0.454862	0.153477	-2.96372	0.00303946	0.0176521	SCO5708	30S ribosome-binding factor RbfA
SC_RS25740	20447.3	-0.331761	0.111957	-2.9633	0.00304363	0.0176623	SCO4716	30S ribosomal protein S8
SC_RS16005	256.704	-1.19762	0.40432	-2.96206	0.00305585	0.0177191	SCO2784	GNAT family N-acetyltransferase
SC_RS26800	2314.2	0.320123	0.108088	2.96168	0.00305965	0.0177271	SCO4928	adenylate/guanylate cyclase domain-containing protein
SC_RS18900	1176.52	-0.41829	0.141281	-2.9607	0.0030694	0.0177695	SCO3357	hypothetical protein
SC_RS26205	13840.5	-0.338251	0.114258	-2.96042	0.00307215	0.0177713	SCO4809	succinate--CoA ligase subunit alpha
SC_RS40270	399.409	-0.402234	0.135906	-2.95965	0.00307992	0.0178021	SCO7615	helix-turn-helix domain-containing protein
SC_RS18670	630.294	-0.392478	0.132631	-2.95917	0.00308473	0.0178158	SCO3313	nitroreductase/quinone reductase family protein
SC_RS15955	9971.98	-0.695239	0.234964	-2.95892	0.0030872	0.017816	SCO2774	acyl-CoA dehydrogenase family protein
SC_RS18735	1629.36	-0.561569	0.189809	-2.9586	0.00309045	0.0178207	SCO3326	NAD-dependent epimerase/dehydratase family protein
SC_RS02935	3108.06	0.47152	0.159425	2.95764	0.00310009	0.017837	SCO0197	pyridoxamine 5'-phosphate oxidase family protein
SC_RS20415	2566.08	0.397238	0.13433	2.95718	0.00310467	0.017837	SCO3655	polyamine aminopropyltransferase
SC_RS23940	2135.91	-0.411096	0.13902	-2.9571	0.00310549	0.017837	SCO4354	Uma2 family endonuclease
SC_RS36385	154.826	-0.523747	0.177088	-2.95755	0.00310094	0.017837	SCO6839	PD-(D/E)XK nuclease domain-containing protein
SC_RS39510	121.358	-0.547369	0.1851	-2.95716	0.00310486	0.017837	SCO7461	S1 family peptidase
SC_RS30830	274.368	-0.594221	0.20098	-2.95662	0.00311029	0.0178506	SCO5723	DUF397 domain-containing protein
SC_RS31245	1033.19	0.403497	0.136491	2.95622	0.00311431	0.0178596	SCO5801	GNAT family N-acetyltransferase
SC_RS24565	254.828	-0.476601	0.161272	-2.95527	0.003124	0.0178881	SCO4481	serine/threonine-protein kinase
SC_RS32815	1015.7	-0.888224	0.300574	-2.9551	0.00312571	0.0178881	SCO6114	peptide ABC transporter substrate-binding protein
SC_RS38540	1436.08	0.388306	0.131406	2.95501	0.00312662	0.0178881	SCO7265	GNAT family N-acetyltransferase
SC_RS26335	110.017	-0.753829	0.255144	-2.95453	0.00313148	0.0179018	SCO4835	carboxymuconolactone decarboxylase family protein
SC_RS30190	1672.77	-0.433051	0.146593	-2.9541	0.00313582	0.0179127	SCO5594	tRNA (guanosine(37)-N1)-methyltransferase TrmD
SC_RS35910	285.103	-0.588167	0.199165	-2.95316	0.00314535	0.0179531	SCO6745	SCO6745 family protein
SC_RS20545	4108.76	-0.456791	0.154986	-2.9473	0.00320564	0.0182829	SCO3682	fatty acid desaturase family protein
SC_RS27860	2264.35	-0.522891	0.177501	-2.94585	0.00322064	0.0183399	SCO5140	LOG family protein
SC_RS35850	1962.92	0.497951	0.169023	2.94606	0.00321845	0.0183399	SCO6732	3-hydroxyacyl-CoA dehydrogenase NAD-binding domain-containing protein
SC_RS23480	343.28	-0.631564	0.214642	-2.9424	0.0032568	0.0185169	SCO4258	RICIN domain-containing protein
SC_RS29165	4007.11	-0.329312	0.111913	-2.94256	0.00325507	0.0185169	SCO5397	polarized growth protein Scy
SC_RS16025	328.953	-0.498972	0.169714	-2.94008	0.00328132	0.0186418	SCO2788	hypothetical protein
SC_RS22790	1.56966e+06	0.641856	0.218339	2.93972	0.00328507	0.0186486	SCOr14	23S ribosomal RNA
SC_RS08195	935.655	-0.406503	0.138338	-2.93848	0.00329827	0.0186945	SCO1247	class I SAM-dependent methyltransferase
SC_RS10645	536.058	0.504216	0.171581	2.93865	0.00329644	0.0186945	SCO1727	DUF72 domain-containing protein
SC_RS26750	170.545	-0.620855	0.211424	-2.93654	0.00331896	0.0187972	SCO4918	gamma-glutamylcyclotransferase
SC_RS18495	962.171	-0.43814	0.149345	-2.93374	0.00334899	0.0189525	SCO3276	SulP family inorganic anion transporter
SC_RS38455	246.308	0.467194	0.159274	2.93327	0.00335407	0.0189666	SCO7248	ABATE domain-containing protein
SC_RS05950	644.016	0.392768	0.13403	2.93044	0.00338484	0.0191258	SCO0804	PIG-L deacetylase family protein
SC_RS38065	513.853	-0.624397	0.2133	-2.92732	0.00341902	0.019304	SCO7168	GntR family transcriptional regulator
SC_RS32335	174.915	-0.485097	0.165779	-2.92617	0.00343159	0.0193451	SCO6020	LCP family protein
SC_RS36830	302.102	-0.497961	0.170174	-2.92619	0.00343146	0.0193451	SCO6926	MmyB family transcriptional regulator
SC_RS37590	557.969	0.469812	0.160609	2.92519	0.00344251	0.0193767	SCO7072	dihydroxyacetone kinase subunit DhaL
SC_RS40285	887.333	0.599143	0.204819	2.92523	0.00344206	0.0193767	SCO7618	IclR family transcriptional regulator
SC_RS02195	109.088	-0.573338	0.196065	-2.92422	0.00345317	0.0193919	SCO0031	hypothetical protein
SC_RS27060	304.515	-0.440646	0.150673	-2.92452	0.0034499	0.0193919	SCO4980	SMI1/KNR4 family protein
SC_RS31935	450.646	-0.466694	0.159591	-2.92431	0.00345224	0.0193919	SCO5938	MBL fold metallo-hydrolase
SC_RS29880	3207.12	-0.367272	0.125621	-2.92366	0.00345941	0.019412	SCO5539	roadblock/LC7 domain-containing protein
SC_RS17315	359.744	0.709905	0.242867	2.92302	0.00346653	0.0194371	SCO3040	peptidoglycan recognition protein family protein
SC_RS11955	1052.76	-1.60441	0.549541	-2.91955	0.00350541	0.01964	SCO1985	FUSC family protein
SC_RS11635	1372.34	-0.3056	0.104687	-2.91919	0.00350941	0.0196473	SCO1920	Fe-S cluster assembly sulfur transfer protein SufU
SC_RS22585	1298.65	0.364941	0.125044	2.9185	0.00351723	0.019676	SCO4090	hypothetical protein
SC_RS38000	85.7643	-0.655826	0.22478	-2.91763	0.00352701	0.0197156	SCO7155	ferritin-like domain-containing protein
SC_RS06670	712.272	-0.674191	0.231107	-2.91722	0.00353167	0.019723	SCO0944	zf-HC2 domain-containing protein
SC_RS11935	149.028	-0.604657	0.207285	-2.91704	0.00353374	0.019723	SCO1981	hypothetical protein
SC_RS23475	187.242	-0.956343	0.327899	-2.91658	0.00353893	0.019737	SCO4257	RICIN domain-containing protein
SC_RS27800	6046.62	-0.276675	0.0948718	-2.91631	0.003542	0.019739	SCO5128	hypothetical protein
SC_RS06675	594.204	0.513432	0.176151	2.91472	0.00356009	0.0198096	SCO0945	Fpg/Nei family DNA glycosylase
SC_RS26305	683.006	-0.648447	0.222457	-2.91494	0.00355762	0.0198096	SCO4829	GMC family oxidoreductase
SC_RS29785	9435.47	0.325157	0.111602	2.91354	0.00357358	0.0198696	SCO5520	L-glutamate gamma-semialdehyde dehydrogenase
SC_RS16090	290.991	0.492919	0.169221	2.91287	0.00358124	0.019897	SCO2800	sensor histidine kinase
SC_RS32485	162.009	0.492806	0.169372	2.90961	0.00361879	0.0200904	SCO6049	hypothetical protein
SC_RS17325	374.647	0.556485	0.191374	2.90785	0.00363925	0.0201886	SCO3042	LCP family protein
SC_RS09235	433.901	0.490485	0.168759	2.90643	0.00365584	0.0202652	SCO1452	DUF5995 family protein
SC_RS16160	234.878	0.439839	0.151347	2.90616	0.00365895	0.0202671	SCO2814	class I SAM-dependent methyltransferase
SC_RS12235	661.892	0.609733	0.209936	2.90437	0.00367992	0.0203116	SCO2040	DUF2752 domain-containing protein
SC_RS16315	700.546	1.54441	0.531662	2.90488	0.00367395	0.0203116	SCO2842	hypothetical protein
SC_RS26820	874.362	0.623574	0.2147	2.9044	0.00367956	0.0203116	SCO4932	histidine ammonia-lyase
SC_RS28025	1676.25	-0.437471	0.150618	-2.90452	0.00367821	0.0203116	SCO5172	alpha/beta fold hydrolase
SC_RS35870	741.865	-0.364454	0.125488	-2.90429	0.00368089	0.0203116	SCO6736	M1 family metallopeptidase
SC_RS13715	667.471	0.312701	0.107679	2.90402	0.00368404	0.0203137	SCO2337	GNAT family N-acetyltransferase
SC_RS30945	1.55627e+06	0.633576	0.218295	2.90239	0.0037033	0.0204045	SCOr17	23S ribosomal RNA
SC_RS36055	638.892	-0.568879	0.196167	-2.89997	0.00373199	0.020547	SCO6774	SGNH/GDSL hydrolase family protein
SC_RS26860	50.6178	0.82195	0.283462	2.89968	0.00373539	0.0205503	SCO4939	MBL fold metallo-hydrolase
SC_RS09055	9082.09	1.59761	0.551222	2.8983	0.00375193	0.0206257	SCO1416	membrane protein
SC_RS02910	1517.22	0.470232	0.162458	2.89448	0.00379781	0.0208623	SCO0192	NAD(P)/FAD-dependent oxidoreductase
SC_RS31270	1537.62	-0.395078	0.136563	-2.893	0.00381577	0.0209452	SCO5806	TerD family protein
SC_RS24485	343.252	-0.427604	0.147874	-2.89169	0.00383182	0.0210175	SCO4464	cysteine hydrolase family protein
SC_RS15350	3895.52	-0.452909	0.156778	-2.88886	0.00386636	0.021191	SCO2655	HNH endonuclease
SC_RS23430	72.0346	-1.01021	0.349778	-2.88815	0.00387517	0.0212075	SCO4248	phage tail protein
SC_RS29780	3568.32	0.318077	0.110123	2.88837	0.0038725	0.0212075	SCO5519	proline dehydrogenase family protein
SC_RS16600	246.666	-0.630597	0.218361	-2.88786	0.00387868	0.0212108	SCO2901	thioredoxin-dependent thiol peroxidase
SC_RS14720	661.876	-0.329221	0.114094	-2.88553	0.00390761	0.0213371	SCO2534	hemolysin family protein
SC_RS37470	347.802	-0.393296	0.136296	-2.88561	0.00390656	0.0213371	SCO7049	glutaminase
SC_RS17675	1304.13	-0.487542	0.169235	-2.88086	0.00396589	0.0216391	SCO3110	ABC transporter permease
SC_RS27760	1093.71	1.58473	0.550241	2.88007	0.00397591	0.0216776	SCO5120	ABC transporter ATP-binding protein
SC_RS35160	133.894	-0.700898	0.243585	-2.87742	0.00400941	0.021844	SCO6592	hypothetical protein
SC_RS27810	84.1821	-0.782142	0.271975	-2.87578	0.00403026	0.0219412	SCO5130	ABC transporter permease
SC_RS25690	23627.1	-0.36895	0.128342	-2.87475	0.00404352	0.021997	SCO4706	30S ribosomal protein S19
SC_RS09075	574.991	-0.412106	0.143465	-2.87253	0.00407205	0.0221357	SCO1420	MFS transporter
SC_RS34180	5695.68	0.39849	0.138751	2.87197	0.00407918	0.022158	SCO6393	IS21 family transposase
SC_RS25875	253.184	0.450001	0.156715	2.87147	0.00408572	0.022177	SCO4743	helix-turn-helix domain-containing protein
SC_RS09130	2201.25	-0.46864	0.16329	-2.86998	0.00410497	0.0222628		SCO1431 family membrane protein
SC_RS15505	684.897	0.965059	0.336311	2.86954	0.00411066	0.0222628	SCO2685	dynamin family protein
SC_RS34030	160.077	0.514458	0.179268	2.86976	0.00410781	0.0222628	SCO6363	response regulator
SC_RS19030	1318.09	0.287163	0.100128	2.86795	0.00413147	0.0223589	SCO3381	carboxylating nicotinate-nucleotide diphosphorylase
SC_RS27755	1122.52	1.64745	0.574528	2.86748	0.0041375	0.0223749	SCO5119	ABC transporter permease
SC_RS30375	758.723	-0.504352	0.176136	-2.86342	0.00419091	0.022647	SCO5630	IS5-like element IS1648 family transposase
SC_RS02815	255.204	0.682822	0.238522	2.86272	0.00420025	0.0226807	SCO0173	OsmC family protein
SC_RS07070	1305.61	-0.572415	0.200001	-2.86206	0.00420899	0.0227111	SCO1023	Rv1733c family protein
SC_RS13240	949.005	-0.788366	0.275528	-2.86129	0.00421915	0.0227491	SCO2242	DUF1772 domain-containing protein
SC_RS15025	2380.04	-0.403491	0.141127	-2.85907	0.00424884	0.0228924	SCO2594	stealth family protein
SC_RS36045	1170.69	-0.345319	0.120808	-2.85842	0.00425762	0.0229228	SCO6772	tyrosine-protein phosphatase
SC_RS15910	856.737	-0.461837	0.161618	-2.85758	0.00426885	0.0229663	SCO2765	hypothetical protein
SC_RS37975	75.0099	-0.753406	0.26381	-2.85586	0.004292	0.0230738	SCO7150	GNAT family N-acetyltransferase
SC_RS10535	213.959	0.430624	0.150904	2.85362	0.00432242	0.0232203	SCO1704	DMT family transporter
SC_RS23280	1159.94	0.418564	0.146782	2.8516	0.00435	0.0233513	SCO4219	dienelactone hydrolase family protein
SC_RS20260	559.314	0.414724	0.14551	2.85014	0.00437007	0.0234418	SCO3625	hypothetical protein
SC_RS04250	239.298	0.613489	0.215325	2.84912	0.00438399	0.0234804	SCO0467	HD domain-containing protein
SC_RS19435	930.771	0.527506	0.185161	2.84891	0.00438691	0.0234804	SCO3462	hypothetical protein
SC_RS31065	965.19	0.294573	0.103388	2.84919	0.00438312	0.0234804	SCO5767	AI-2E family transporter
SC_RS08080	674.928	0.50409	0.177174	2.84517	0.00443879	0.0237407	SCO1225	MFS transporter
SC_RS04135	121.116	0.979709	0.344492	2.84392	0.00445619	0.0238163	SCO0445	hypothetical protein
SC_RS31920	169.168	-0.533207	0.187532	-2.84328	0.00446513	0.0238467	SCO5934	RNA polymerase sigma factor
SC_RS21740	981.337	-0.551116	0.193868	-2.84274	0.00447282	0.0238703	SCO3919	LysR family transcriptional regulator
SC_RS39590	232.353	-0.493286	0.173645	-2.84078	0.00450039	0.0239999	SCO7477	alpha/beta hydrolase family protein
SC_RS32320	226.855	-0.493766	0.17384	-2.84035	0.00450634	0.0240141	SCO6016	IS5-like element IS1647 family transposase
SC_RS32110	1839.43	0.363498	0.128068	2.83833	0.00453506	0.0241495	SCO5973	polynucleotide kinase-phosphatase
SC_RS27270	1654.87	-0.387118	0.136421	-2.83768	0.0045443	0.0241811	SCO5021	lipoprotein
SC_RS38900	3042.57	1.62566	0.573107	2.83657	0.00456006	0.0242473	SCO7337	hypothetical protein
SC_RS03295	92.6764	0.594853	0.209777	2.83565	0.00457325	0.0242997	SCO0275	ROK family transcriptional regulator
SC_RS26375	140.823	1.14316	0.403188	2.83531	0.00457807	0.0243077	SCO4843	phosphatase PAP2 family protein
SC_RS04655	45.1734	0.893787	0.315503	2.83289	0.00461287	0.0244747	SCO0548	beta-ketoacyl-[acyl-carrier-protein] synthase family protein
SC_RS24295	652.085	-0.360352	0.127337	-2.82991	0.00465611	0.0246758	SCO4426	transcriptional regulator AfsR
SC_RS30835	1374.56	-0.37421	0.132238	-2.82981	0.00465754	0.0246758	SCO5724	WXG100 family type VII secretion target
SC_RS02210	212.623	0.577867	0.204298	2.82855	0.00467588	0.024755	SCO0035	hypothetical protein
SC_RS38630	148.785	0.594925	0.210371	2.82798	0.00468432	0.0247818	SCO7283	VOC family protein
SC_RS37875	267.632	-0.525865	0.186015	-2.827	0.00469869	0.0248398	SCO7130	DUF427 domain-containing protein
SC_RS29125	4483.82	-0.374111	0.132363	-2.82641	0.00470736	0.0248677	SCO5389	SCO5389 family protein
SC_RS34195	769.068	-0.464557	0.164397	-2.82583	0.00471587	0.0248946	SCO6396	IS5-like element IS1648 family transposase
SC_RS11345	963.178	0.27827	0.0985445	2.8238	0.00474577	0.0250343		pyridoxal-phosphate-dependent aminotransferase family protein
SC_RS05590	492.994	-0.64067	0.226959	-2.82284	0.00476003	0.0250914	SCO0732	S1 family peptidase
SC_RS27410	215.463	-0.554883	0.196692	-2.82107	0.00478633	0.0252119	SCO5049	malonic semialdehyde reductase
SC_RS32670	254.629	0.414708	0.147055	2.82009	0.00480108	0.0252714	SCO6086	carbohydrate ABC transporter permease
SC_RS26565	33617.6	-0.402892	0.142927	-2.81886	0.00481939	0.0253495	SCO4881	N-acetylneuraminate synthase family protein
SC_RS27670	225.333	-0.476318	0.168991	-2.8186	0.00482331	0.0253519	SCO5102	(deoxy)nucleoside triphosphate pyrophosphohydrolase
SC_RS24760	172.406	-0.54659	0.193942	-2.81831	0.00482768	0.0253566	SCO4521	hypothetical protein
SC_RS26620	476.179	-0.518171	0.183927	-2.81727	0.00484342	0.0254027	SCO4892	winged helix-turn-helix domain-containing protein
SC_RS33230	1700.61	-0.442962	0.157226	-2.81736	0.00484207	0.0254027	SCO6196	linear/branched/unsaturated fatty acid:CoA ligase LbuL
SC_RS25520	745.067	-0.766592	0.272292	-2.81533	0.00487273	0.0255199	SCO4669	hypothetical protein
SC_RS36235	192.834	-0.453449	0.161057	-2.81545	0.00487085	0.0255199	SCO6809	MFS transporter
SC_RS05755	204.417	-0.575684	0.204513	-2.8149	0.00487928	0.0255359	SCO0765	cellulase
SC_RS12365	1472.08	-0.433172	0.153934	-2.81401	0.00489282	0.0255701	SCO2065	DUF2252 domain-containing protein
SC_RS14105	43.7553	0.862508	0.306499	2.81406	0.004892	0.0255701	SCO2414	MlaD family protein
SC_RS36180	699.914	0.374946	0.133258	2.81368	0.00489774	0.0255775	SCO6800	glycine C-acetyltransferase
SC_RS11555	774.043	-0.444133	0.157902	-2.81272	0.00491241	0.0256358	SCO1905	TROVE domain-containing protein
SC_RS09550	25067.6	0.25841	0.0918846	2.81234	0.00491832	0.0256483	SCO1516	protein translocase subunit SecD
SC_RS36755	218.684	-0.428621	0.152434	-2.81185	0.00492567	0.0256683	SCO6911	IS5-like element IS1647 family transposase
SC_RS04060	300.938	0.44548	0.15846	2.81131	0.00493407	0.0256754	SCO0430	TetR/AcrR family transcriptional regulator
SC_RS27770	2278.68	0.317648	0.112982	2.81148	0.00493134	0.0256754	SCO5122	S9 family peptidase
SC_RS02720	44.8045	0.748294	0.266268	2.81031	0.00494939	0.0257185	SCO0152	sodium/solute symporter
SC_RS35775	23918.2	-0.568474	0.202266	-2.81052	0.00494618	0.0257185	SCO6717	acyl-ACP desaturase
SC_RS05675	595.029	-0.726131	0.258674	-2.80713	0.00499849	0.0259552	SCO0749	dTDP-glucose 4,6-dehydratase
SC_RS22540	3141.36	0.336721	0.12008	2.80414	0.00504504	0.0261783	SCO4080	Uma2 family endonuclease
SC_RS25990	674.706	0.468213	0.167019	2.80334	0.00505756	0.0262247	SCO4766	LysR family transcriptional regulator
SC_RS15175	67.7614	-0.965421	0.344464	-2.80267	0.00506809	0.0262606	SCOt16	tRNA-Pro
SC_RS19960	524.425	0.39604	0.141348	2.80187	0.00508071	0.0263073	SCO3565	phage holin family protein
SC_RS33720	540.706	-0.458491	0.163662	-2.80146	0.00508725	0.0263225	SCO6294	GntR family transcriptional regulator
SC_RS11475	128.124	-0.693323	0.247552	-2.80072	0.00509885	0.0263639	SCO1889	dihydrodipicolinate synthase family protein
SC_RS11640	7816.25	-0.268981	0.0960603	-2.80013	0.00510828	0.026394	SCO1921	cysteine desulfurase
SC_RS18010	261.705	-0.486803	0.173894	-2.79942	0.00511939	0.026414	SCO3179	MogA/MoaB family molybdenum cofactor biosynthesis protein
SC_RS28745	228.936	1.00811	0.360096	2.79956	0.00511718	0.026414	SCO5313	DUF3152 domain-containing protein
SC_RS07815	701.78	0.414027	0.147924	2.79892	0.00512745	0.026437	SCO1173	GAF domain-containing protein
SC_RS19585	207.588	-0.447821	0.160016	-2.79859	0.00513258	0.0264447	SCO3493	GNAT family N-acetyltransferase
SC_RS13730	272.984	-0.469145	0.167678	-2.79789	0.0051437	0.0264833	SCO2340	DnaJ family domain-containing protein
SC_RS39555	588.206	-0.957628	0.342358	-2.79715	0.00515554	0.0265256	SCO7470	hydroxyphenylacetyl-CoA thioesterase PaaI
SC_RS12195	116.338	0.78211	0.279851	2.79474	0.00519416	0.0267055	SCO2032	CaiB/BaiF CoA transferase family protein
SC_RS38885	6170.91	1.71592	0.614088	2.79425	0.00520195	0.0267267	SCO7334	maltose alpha-D-glucosyltransferase
SC_RS32885	1043.38	0.335677	0.120143	2.79399	0.00520626	0.0267301	SCO6127	carboxylesterase/lipase family protein
SC_RS17015	342.403	0.432151	0.154845	2.79085	0.00525692	0.0269712	SCO2982	bifunctional glycosyltransferase/CDP-glycerol:glycerophosphate glycerophosphotransferase
SC_RS31510	240.966	0.400753	0.143712	2.78859	0.00529375	0.0271411	SCO5853	VOC family protein
SC_RS37235	186.111	0.542608	0.194607	2.78823	0.00529973	0.0271527	SCO7002	amino acid permease
SC_RS12065	228.598	-0.443068	0.159145	-2.78404	0.00536859	0.0274863	SCO2007	hypothetical protein
SC_RS35310	3503.77	-0.336166	0.120796	-2.78292	0.00538728	0.0275627	SCO6622	DUF2075 domain-containing protein
SC_RS13200	2281.77	0.393451	0.141458	2.78139	0.0054126	0.0276728	SCO2234	bifunctional [glutamine synthetase] adenylyltransferase/[glutamine synthetase]-adenylyl-L-tyrosine phosphorylase
SC_RS16170	117.953	0.503929	0.181241	2.78043	0.00542865	0.0277161	SCO2816	LLM class flavin-dependent oxidoreductase
SC_RS33515	267.119	0.440829	0.158543	2.7805	0.00542759	0.0277161	SCO6253	sensor histidine kinase
SC_RS40190	457.256	-0.599654	0.215752	-2.77937	0.00544652	0.0277879	SCO7599	MurR/RpiR family transcriptional regulator
SC_RS03930	105.744	-0.569572	0.205032	-2.77796	0.00547006	0.0278885	SCO0404	haloacid dehalogenase type II
SC_RS12875	3636.92	0.353925	0.127467	2.7766	0.00549299	0.0279664	SCO2167	PspA-associated protein PspAA
SC_RS24705	1810.44	-0.352479	0.126939	-2.77676	0.00549037	0.0279664	SCO4508	FtsK/SpoIIIE domain-containing protein
SC_RS09060	560.089	0.562001	0.202508	2.77521	0.00551666	0.0280673	SCO1417	SCO1417 family PLP biosynthesis transcription factor
SC_RS22360	185.322	0.594495	0.214356	2.77339	0.00554751	0.0282046	SCO4047	HhH-GPD-type base excision DNA repair protein
SC_RS15855	184.757	0.466687	0.168345	2.7722	0.0055679	0.0282887	SCO2754	sugar phosphate isomerase/epimerase family protein
SC_RS21775	5167.03	0.40633	0.146669	2.77039	0.00559893	0.0284068	SCO3926	SsgA family sporulation/cell division regulator
SC_RS40550	78.0035	0.667288	0.240857	2.77047	0.00559757	0.0284068	SCO7672	UbiA family prenyltransferase
SC_RS27990	750.373	-0.381473	0.137755	-2.76921	0.00561922	0.02849	SCO5165	alpha/beta fold hydrolase
SC_RS31210	4350.72	0.287549	0.10399	2.76516	0.00568956	0.0288266	SCO5794	RelA/SpoT family protein
SC_RS34020	241.06	0.528162	0.191046	2.76458	0.00569953	0.0288571	SCO6361	ABC transporter permease
SC_RS08180	1363.7	-0.39688	0.143574	-2.7643	0.00570458	0.0288627	SCO1244	biotin synthase BioB
SC_RS24360	3655.89	-0.29431	0.106517	-2.76303	0.00572668	0.0289344	SCO4439	D-alanyl-D-alanine carboxypeptidase
SC_RS29175	8402.76	-0.367095	0.132858	-2.76305	0.00572634	0.0289344	SCO5399	acetyl-CoA C-acetyltransferase
SC_RS11995	465.421	-0.444382	0.160935	-2.76125	0.00575813	0.0290732	SCO1993	class I SAM-dependent methyltransferase
SC_RS07670	1583.32	-0.439039	0.159065	-2.76013	0.00577792	0.029153	SCO1144	ABC transporter ATP-binding protein
SC_RS18465	82.0851	0.953492	0.345611	2.75886	0.00580035	0.029246	SCO3271	hypothetical protein
SC_RS09640	637.603	-0.447858	0.162395	-2.75784	0.00581855	0.0293175	SCO1534	3'-5' exonuclease
SC_RS12220	8074.38	0.368151	0.133605	2.75553	0.0058598	0.029505	SCO2037	tryptophan synthase subunit beta
SC_RS20185	4324	0.300657	0.109142	2.75473	0.00587411	0.0295566	SCO3610	S9 family peptidase
SC_RS16900	1753.04	-0.280721	0.101951	-2.75349	0.00589641	0.0296484	SCO2960	hypothetical protein
SC_RS23325	18333.5	-0.372226	0.135312	-2.75087	0.00594377	0.029866	SCO4228	phosphate signaling complex protein PhoU
SC_RS29935	865.492	-0.425988	0.15494	-2.74938	0.00597082	0.0299813	SCOt56	tRNA-Gln
SC_RS12445	786.413	0.349484	0.127287	2.74564	0.00603935	0.0303046	SCO2081	peptidoglycan editing factor PgeF
SC_RS28345	192.814	-0.519691	0.189306	-2.74524	0.00604661	0.0303202	SCO5233	carbohydrate ABC transporter permease
SC_RS28790	66.4579	0.850741	0.310006	2.74427	0.00606456	0.0303893	SCO5322	patatin-like phospholipase family protein
SC_RS29845	691.764	0.636371	0.232116	2.74161	0.00611392	0.0306157	SCO5532	TetR/AcrR family transcriptional regulator
SC_RS15825	115.703	0.546119	0.199373	2.73919	0.00615908	0.0308207	SCO2748	ribokinase
SC_RS06885	551.408	-0.367762	0.134311	-2.73813	0.00617893	0.0308989	SCO0985	5-methyltetrahydropteroyltriglutamate--homocysteine S-methyltransferase
SC_RS07600	430.63	-0.621762	0.227137	-2.73739	0.0061928	0.0309471	SCO1130	glycoside hydrolase family 15 protein
SC_RS25860	1423.89	0.468718	0.171293	2.73636	0.00621239	0.0310237	SCO4740	glutamine--fructose-6-phosphate transaminase (isomerizing)
SC_RS27795	124.315	-0.5483	0.20045	-2.73535	0.00623146	0.0310765	SCO5127	DUF6113 family protein
SC_RS34135	289.83	0.363362	0.132833	2.73547	0.00622905	0.0310765	SCO6383	hypothetical protein
SC_RS16870	606.215	-0.444084	0.162481	-2.73314	0.00627331	0.0312426	SCO2953	anti-sigma U factor RsuA
SC_RS25785	9639.27	-0.351874	0.128742	-2.73316	0.00627294	0.0312426	SCO4725	translation initiation factor IF-1
SC_RS16615	1842.7	-0.321097	0.117613	-2.7301	0.00633143	0.0315038	SCO2903	hypothetical protein
SC_RS16915	6371.7	-0.37447	0.137171	-2.72995	0.0063344	0.0315038	SCO2963	hypothetical protein
SC_RS05885	156.183	-0.885014	0.324275	-2.72921	0.00634865	0.0315532	SCO0791	FUSC family protein
SC_RS10065	589.42	-0.619388	0.227212	-2.72603	0.00641013	0.0318226	SCO1611	3-oxoacyl-ACP reductase
SC_RS34655	1269.74	-0.296897	0.108915	-2.72596	0.00641157	0.0318226	SCO6492	DUF5107 domain-containing protein
SC_RS35170	124.143	-0.663286	0.243508	-2.72388	0.00645203	0.0320017	SCO6594	hypothetical protein
SC_RS24425	305.476	0.462816	0.169995	2.72253	0.00647842	0.0321108	SCO4452	RNA polymerase sigma factor
SC_RS05405	44.77	-0.947706	0.348183	-2.72186	0.00649155	0.0321541	SCO0696	membrane protein
SC_RS34850	16875.8	0.30619	0.112516	2.72129	0.00650269	0.0321875	SCO6531	OsmC family protein
SC_RS22890	25278.5	-0.46546	0.171109	-2.72025	0.00652319	0.0322671	SCO4140	phosphate ABC transporter permease PstA
SC_RS20505	116.156	0.568334	0.209117	2.71778	0.00657207	0.0324868	SCO3674	FG-GAP repeat domain-containing protein
SC_RS11300	360.821	0.400153	0.147279	2.71697	0.00658821	0.0325446	SCO1854	ZIP family metal transporter
SC_RS32730	3588.02	-0.512891	0.188827	-2.71619	0.00660375	0.0325993	SCO6098	sulfate adenylyltransferase subunit CysD
SC_RS15980	1907.8	-0.573301	0.211133	-2.71536	0.0066204	0.0326594	SCO2779	acyl-CoA dehydrogenase family protein
SC_RS15885	124.559	-0.715747	0.263746	-2.71377	0.00665217	0.0327932	SCO2760	hypothetical protein
SC_RS33100	573.361	-0.829189	0.305572	-2.71356	0.0066565	0.0327932	SCO6170	FAD binding domain-containing protein
SC_RS35505	223.318	-0.472175	0.174036	-2.71309	0.006666	0.0328179	SCO6664	helix-turn-helix transcriptional regulator
SC_RS12640	445.592	-0.503351	0.185564	-2.71255	0.00667679	0.0328268	SCO2119	6-phosphofructokinase
SC_RS18760	49.6444	-0.787112	0.290166	-2.71263	0.00667523	0.0328268	SCO3331	MFS transporter
SC_RS10185	123.779	-0.551841	0.203486	-2.71194	0.00668913	0.0328654	SCO1635	hypothetical protein
SC_RS28525	204.211	-0.491076	0.181108	-2.71151	0.00669769	0.0328853	SCO5268	CU044_2847 family protein
SC_RS20775	192.617	0.424031	0.156395	2.71128	0.00670242	0.0328864	SCO3729	helix-turn-helix domain-containing protein
SC_RS26295	7930.27	-0.45106	0.166414	-2.71047	0.00671882	0.0329226	SCO4827	malate dehydrogenase
SC_RS36155	4086.99	0.307164	0.113323	2.71051	0.00671788	0.0329226	SCO6795	roadblock/LC7 domain-containing protein
SC_RS16205	1912.8	-0.45209	0.166863	-2.70935	0.00674149	0.0330116	SCO2822	maleate cis-trans isomerase family protein
SC_RS23070	292.382	-0.447828	0.165394	-2.70764	0.00677625	0.0331596	SCO4176	helix-turn-helix domain-containing protein
SC_RS03225	203.799	0.556671	0.205669	2.70663	0.00679692	0.0332385	SCO0261	sugar O-acetyltransferase
SC_RS26025	1551.63	0.874931	0.323509	2.7045	0.00684072	0.0334079	SCO4773	nucleotide sugar dehydrogenase
SC_RS28515	259.829	0.423469	0.156572	2.70464	0.00683795	0.0334079	SCO5266	hypothetical protein
SC_RS38950	277.911	0.43759	0.161824	2.70411	0.0068488	0.0334251	SCO7347	TetR/AcrR family transcriptional regulator
SC_RS18870	9520.93	0.311752	0.115307	2.70368	0.00685764	0.0334459	SCO3350	BACON domain-containing protein
SC_RS30905	4597.81	-0.564451	0.208837	-2.70283	0.00687513	0.0334865	SCO5739	4-hydroxy-tetrahydrodipicolinate reductase
SC_RS39215	706.026	0.369111	0.136556	2.703	0.00687161	0.0334865	SCO7402	spore photoproduct lyase family protein
SC_RS20095	164.102	-0.574555	0.212655	-2.70182	0.00689609	0.0335662	SCO3592	teicoplanin resistance protein VanJ
SC_RS12830	1027.63	0.315907	0.116956	2.70109	0.00691135	0.033618	SCO2157	cysteine desulfurase/sulfurtransferase TusA family protein
SC_RS26840	172.225	-0.769374	0.284948	-2.70005	0.00693291	0.0337005	SCO4935	ABC transporter permease
SC_RS22150	808.443	-0.430699	0.1596	-2.69861	0.006963	0.0338242	SCO4008	TetR family transcriptional regulator
SC_RS16210	3875.98	-0.504968	0.187243	-2.69685	0.00699978	0.0339578	SCO2823	maleate cis-trans isomerase family protein
SC_RS32085	424.97	0.520057	0.192826	2.69703	0.00699607	0.0339578	SCO5968	AAA family ATPase
SC_RS08230	1068.5	0.349578	0.129723	2.6948	0.007043	0.0341448	SCO1254	adenylosuccinate lyase
SC_RS24225	476.198	0.432298	0.160532	2.69292	0.00708301	0.0342932	SCO4411	calcium binding protein CalD
SC_RS32905	2557.13	-0.445046	0.165253	-2.69311	0.00707884	0.0342932	SCO6131	D-alanyl-D-alanine carboxypeptidase/D-alanyl-D-alanine endopeptidase
SC_RS33175	404.692	-0.750145	0.278648	-2.69208	0.00710074	0.0343563	SCO6185	glycosyltransferase family 4 protein
SC_RS39030	43.8771	0.85036	0.315909	2.69179	0.00710693	0.0343635	SCO7365	hypothetical protein
SC_RS15510	93.2292	0.558794	0.207646	2.69109	0.00712188	0.034413	SCOt18	tRNA-Arg
SC_RS24730	879.15	-0.343	0.127477	-2.69068	0.00713063	0.0344325	SCO4515	putative T7SS-secreted protein
SC_RS38205	1512.07	0.460018	0.17112	2.68827	0.00718228	0.034659	SCO7197	alanine/glycine:cation symporter family protein
SC_RS10795	596.896	0.392628	0.146333	2.68311	0.00729405	0.0351519	SCO1757	hypothetical protein
SC_RS34315	245.209	0.504685	0.188087	2.68326	0.00729088	0.0351519	SCO6424	HAMP domain-containing sensor histidine kinase
SC_RS35175	182.154	-0.423144	0.157905	-2.67974	0.00736796	0.0354847	SCO6595	DUF1996 domain-containing protein
SC_RS02590	723.625	0.602196	0.224801	2.6788	0.00738865	0.0355392	SCO0124	SDR family oxidoreductase
SC_RS03530	79766	0.5227	0.195126	2.67878	0.007389	0.0355392		DUF6355 family natural product biosynthesis protein
SC_RS29330	455.357	0.393503	0.147078	2.67547	0.00746248	0.035869	SCO5430	extracellular solute-binding protein
SC_RS09390	7283.2	0.450669	0.16853	2.67412	0.00749258	0.03599	SCO1483	carbamoyl-phosphate synthase large subunit
SC_RS13215	2445.42	0.388172	0.145176	2.67381	0.00749953	0.0359997	SCO2237	VOC family protein
SC_RS16190	3892.59	0.309182	0.115711	2.67202	0.00753957	0.0361682	SCO2819	bifunctional DNA primase/polymerase
SC_RS22705	796.989	0.561272	0.210121	2.67118	0.00755847	0.036235	SCO4107	PP2C family protein-serine/threonine phosphatase
SC_RS07870	819.824	0.661637	0.247727	2.67084	0.00756627	0.0362486	SCO1183	ATP-binding protein
SC_RS28180	1968.41	-0.331184	0.124049	-2.66979	0.00758984	0.0363377	SCO5202	YlbL family protein
SC_RS06645	279.74	0.466503	0.174795	2.66885	0.00761109	0.0364156	SCO0939	alpha/beta fold hydrolase
SC_RS23190	1130.4	-0.338481	0.126841	-2.66856	0.00761779	0.0364238	SCO4201	PP2C family protein-serine/threonine phosphatase
SC_RS24015	182.843	-0.757117	0.283763	-2.66813	0.00762753	0.0364465	SCO4369	integrin alpha
SC_RS15300	90.5341	-0.656616	0.246117	-2.6679	0.00763272	0.0364475	SCO2645	DMT family transporter
SC_RS03720	56.2681	0.674399	0.252908	2.66658	0.00766284	0.0365674	SCO0362	CaiB/BaiF CoA transferase family protein
SC_RS20175	232.024	-0.503031	0.188751	-2.66505	0.00769767	0.0366618	SCO3608	NfeD family protein
SC_RS23625	763.942	0.43173	0.161976	2.66539	0.00768991	0.0366618	SCO4288	trehalose-phosphatase
SC_RS38445	211.466	-0.490602	0.184083	-2.66511	0.00769622	0.0366618	SCO7246	DUF397 domain-containing protein
SC_RS38870	382.024	0.509287	0.191135	2.66454	0.00770939	0.0366937	SCO7331	glutamate--cysteine ligase 2
SC_RS05385	79.2089	0.576161	0.216279	2.66397	0.00772255	0.0367324	SCO0693	DUF1232 domain-containing protein
SC_RS02930	4556.27	0.415689	0.156073	2.66342	0.00773501	0.0367386	SCO0196	hypothetical protein
SC_RS10490	674.887	-0.505442	0.189784	-2.66325	0.00773894	0.0367386	SCO1695	hypothetical protein
SC_RS33360	732.198	-0.448556	0.168413	-2.66343	0.00773475	0.0367386	SCO6222	pyridoxal phosphate-dependent aminotransferase
SC_RS41345	945.513	0.307473	0.115497	2.66217	0.00776397	0.0368335	SCO7842	Mu transposase C-terminal domain-containing protein
SC_RS18065	696.14	0.337784	0.126966	2.66044	0.00780393	0.036999	SCO3190	large conductance mechanosensitive channel protein MscL
SC_RS04945	248.149	0.425501	0.160075	2.65814	0.00785732	0.037228	SCO0604	GDSL-type esterase/lipase family protein
SC_RS37385	82.2582	-0.725782	0.27307	-2.65786	0.00786388	0.0372349	SCO7032	dihydrofolate reductase family protein
SC_RS07885	307.914	0.448605	0.168835	2.65706	0.00788244	0.0372986	SCO1186	LacI family DNA-binding transcriptional regulator
SC_RS28740	90.5096	0.825965	0.310994	2.65589	0.00791006	0.0374051	SCO5312	PPOX class F420-dependent oxidoreductase
SC_RS04805	132.523	0.549057	0.206828	2.65465	0.00793904	0.0375179	SCO0576	phosphogluconate dehydrogenase C-terminal domain-containing protein
SC_RS13890	16067.7	0.278771	0.105044	2.65386	0.00795766	0.0375815	SCO2371	pyruvate dehydrogenase (acetyl-transferring), homodimeric type
SC_RS16310	767.18	1.45977	0.550205	2.65313	0.00797494	0.0376094	SCO2841	class F sortase
SC_RS16780	1353.67	-0.378012	0.142487	-2.65296	0.007979	0.0376094	SCO2936	DEAD/DEAH box helicase
SC_RS19000	1706.65	-0.377967	0.142453	-2.65326	0.00797176	0.0376094	SCO3375	histone-like nucleoid-structuring protein Lsr2
SC_RS15695	91.6533	0.62086	0.234129	2.65179	0.00800673	0.0377158	SCO2722	ABC transporter permease
SC_RS06595	1178.74	-0.490135	0.184912	-2.65064	0.00803396	0.0377953	SCO0929	SAM-dependent methyltransferase
SC_RS29870	2402.99	-0.261421	0.0986249	-2.65066	0.00803348	0.0377953	SCO5537	GTP-binding protein
SC_RS19650	450.419	-0.340573	0.128522	-2.64993	0.0080509	0.0378507	SCO3506	LacI family DNA-binding transcriptional regulator
SC_RS25300	665.737	-0.37941	0.143193	-2.64964	0.00805779	0.0378587	SCO4628	GntR family transcriptional regulator
SC_RS23435	100.776	-0.857851	0.323929	-2.64826	0.00809061	0.0379884		hypothetical protein
SC_RS30460	257.711	-0.418291	0.157966	-2.64799	0.00809731	0.0379954	SCO5649	maleylpyruvate isomerase family mycothiol-dependent enzyme
SC_RS37210	88.3446	0.555795	0.210147	2.64479	0.00817419	0.0383316	SCO6997	hypothetical protein
SC_RS41115	131.284	-0.578093	0.218686	-2.64349	0.00820558	0.0384541	SCO7791	FAD-dependent monooxygenase
SC_RS15995	1089.83	-1.37737	0.521513	-2.64109	0.00826386	0.0387024	SCO2782	lysine decarboxylase DesA
SC_RS31840	6144.44	-0.599353	0.226956	-2.64083	0.00827039	0.0387082	SCO5919	CBS domain-containing protein
SC_RS05215	100.993	0.611013	0.231548	2.63881	0.00831972	0.0389142	SCO0659	substrate-binding domain-containing protein
SC_RS37695	57.7235	-0.93537	0.354607	-2.63776	0.00834548	0.0390096	SCO7094	globin domain-containing protein
SC_RS11525	11972.6	0.466586	0.176995	2.63616	0.00838505	0.0391695	SCO1899	carbohydrate ABC transporter permease
SC_RS17715	1023.29	-0.364306	0.138373	-2.63277	0.00846913	0.0395345	SCO3117	YwqJ-related putative deaminase
SC_RS18070	559.291	0.423359	0.160816	2.63258	0.00847399	0.0395345	SCO3191	hypothetical protein
SC_RS18945	2914.66	0.301796	0.114681	2.63162	0.00849793	0.0396209	SCO3365	helix-turn-helix domain-containing protein
SC_RS22680	673.734	0.386465	0.146907	2.63068	0.00852148	0.0397053	SCO4103	M20 family metallopeptidase
SC_RS10975	1.21139e+06	0.562868	0.214023	2.62994	0.00854008	0.0397666	SCOr05	23S ribosomal RNA
SC_RS30735	3073.24	0.282859	0.107582	2.62925	0.0085574	0.0398219	SCO5704	transcription termination factor NusA
SC_RS04610	230.522	0.471655	0.179525	2.62724	0.00860812	0.0400324	SCO0539	carbohydrate ABC transporter permease
SC_RS19850	17908.6	0.291356	0.110954	2.62592	0.00864153	0.0401622	SCO3543	type I DNA topoisomerase
SC_RS38405	290.241	-0.703189	0.267813	-2.62567	0.00864774	0.0401655	SCO7238	four-helix bundle copper-binding protein
SC_RS20520	544.154	-0.349237	0.133167	-2.62255	0.00872753	0.0405075	SCO3677	phosphoribosyltransferase
SC_RS24095	70.7415	0.598595	0.228266	2.62235	0.00873245	0.0405075	SCO4385	TetR/AcrR family transcriptional regulator
SC_RS11600	91.7508	0.5911	0.225432	2.62208	0.00873955	0.0405147	SCO1913	membrane protein
SC_RS08765	83.182	-0.638181	0.24344	-2.62151	0.00875405	0.0405562	SCO1360	aminotransferase class I/II-fold pyridoxal phosphate-dependent enzyme
SC_RS06540	1823.95	-0.458892	0.175083	-2.621	0.00876715	0.0405911	SCO0918	ATP-binding cassette domain-containing protein
SC_RS04130	43.6535	0.826836	0.316022	2.61639	0.0088866	0.0411181	SCO0444	ribosomal maturation YjgA family protein
SC_RS25325	379.262	0.428511	0.16391	2.6143	0.00894109	0.0413179		hypothetical protein
SC_RS39095	300.957	-0.770623	0.29476	-2.61441	0.00893827	0.0413179	SCO7378	nucleotidyltransferase family protein
SC_RS36185	111.137	0.459443	0.175792	2.61357	0.00896019	0.04138	SCO6801	LysR family transcriptional regulator
SC_RS18780	1.30942e+06	0.561017	0.214707	2.61295	0.00897656	0.0414294	SCOr11	23S ribosomal RNA
SC_RS21695	625.637	-0.416965	0.159642	-2.61187	0.00900482	0.0415074	SCO3910	MATE family efflux transporter
SC_RS31045	104.804	-0.812963	0.311253	-2.6119	0.00900393	0.0415074	SCO5763	AzlC family ABC transporter permease
SC_RS36550	36.4643	-0.94545	0.362086	-2.61112	0.00902474	0.041573	SCO6870	hypothetical protein
SC_RS40900	285.294	-0.453097	0.173577	-2.61035	0.00904493	0.0416397	SCO7743	hypothetical protein
SC_RS17105	574.54	-0.556521	0.213466	-2.60708	0.00913192	0.0420138	SCO3000	HAD family hydrolase
SC_RS19045	1799.86	0.308084	0.118234	2.60572	0.00916817	0.042154	SCO3384	DUF2520 domain-containing protein
SC_RS31295	551.611	-0.488724	0.187629	-2.60474	0.00919451	0.0422485	SCO5811	TetR/AcrR family transcriptional regulator
SC_RS26310	151.111	-0.555338	0.213421	-2.60207	0.00926617	0.042551	SCO4830	quaternary amine ABC transporter ATP-binding protein
SC_RS23895	196.767	-0.457459	0.175831	-2.60169	0.00927655	0.0425719	SCO4345	hypothetical protein
SC_RS29270	106.394	-0.592944	0.227947	-2.60123	0.00928894	0.042602	SCO5418	TetR/AcrR family transcriptional regulator
SC_RS18075	1015.1	0.383941	0.147687	2.5997	0.00933058	0.042744	SCO3192	low temperature requirement protein A
SC_RS21355	3045.36	-0.309487	0.119049	-2.59966	0.0093316	0.042744	SCO3844	antibiotic biosynthesis regulator FhaB
SC_RS22735	2491.54	-0.274	0.105426	-2.59899	0.00934983	0.0428007	SCO4113	L-2-hydroxyglutarate oxidase
SC_RS17700	431.66	0.739069	0.284393	2.59876	0.00935609	0.0428025	SCO3114	coiled-coil domain-containing protein
SC_RS28630	5020.53	0.257213	0.0989934	2.59828	0.00936909	0.0428351	SCO5289	sensor histidine kinase
SC_RS09345	10629.4	0.365168	0.140568	2.59781	0.00938207	0.0428676	SCO1474	hypothetical protein
SC_RS22850	818.364	0.281906	0.108632	2.59505	0.00945758	0.043167	SCO4133	phosphatase PAP2 family protein
SC_RS30420	115.929	-0.545067	0.210046	-2.59499	0.0094594	0.043167	SCO5640	hypothetical protein
SC_RS18165	84.0117	0.586089	0.225923	2.59419	0.00948128	0.0432398	SCO3210	class II 3-deoxy-7-phosphoheptulonate synthase
SC_RS19995	728.035	0.320908	0.12372	2.59383	0.00949131	0.0432586	SCO3572	MBL fold metallo-hydrolase
SC_RS12595	528.036	-0.337788	0.130255	-2.59328	0.0095066	0.0432743	SCO2111	deoxyribonuclease IV
SC_RS26290	799.302	-0.339255	0.130817	-2.59336	0.00950443	0.0432743	SCO4826	XRE family transcriptional regulator
SC_RS15635	26.4532	1.13772	0.438773	2.59296	0.00951538	0.0432873	SCO2710	polysaccharide deacetylase family protein
SC_RS15970	2660.29	-0.534199	0.206331	-2.58905	0.00962424	0.0437553	SCO2777	acetyl/propionyl/methylcrotonyl-CoA carboxylase subunit alpha
SC_RS17655	501.096	-0.357222	0.138185	-2.5851	0.00973513	0.0442319	SCO3106	lipoprotein
SC_RS03290	66.0101	0.797132	0.308804	2.58135	0.00984136	0.0446036	SCO0274	glycoside hydrolase family 36 protein
SC_RS21410	1006.99	-0.292406	0.113272	-2.58146	0.00983839	0.0446036	SCO3855	rhomboid family intramembrane serine protease
SC_RS32725	4599.57	-0.464828	0.180044	-2.58175	0.00983005	0.0446036	SCO6097	sulfate adenylyltransferase subunit 1
SC_RS38260	217.886	-0.709152	0.274658	-2.58195	0.00982442	0.0446036	SCO7210	SRPBCC family protein
SC_RS10215	231.073	-0.606927	0.235153	-2.58099	0.00985178	0.0446231	SCO1641	MFS transporter
SC_RS15165	18613.9	0.340881	0.132121	2.58006	0.00987822	0.0447152	SCO2619	ATP-dependent Clp protease proteolytic subunit
SC_RS05070	727.155	0.402337	0.156122	2.57707	0.00996411	0.045076	SCO0630	GNAT family N-acetyltransferase
SC_RS04940	226.865	0.396539	0.153909	2.57646	0.00998187	0.0451005	SCO0603	type 1 glutamine amidotransferase
SC_RS38045	56.1542	0.774356	0.300527	2.57666	0.00997598	0.0451005	SCO7164	hypothetical protein
SC_RS34400	487.813	0.531613	0.206524	2.5741	0.0100501	0.0453809	SCO6441	aldehyde dehydrogenase family protein
SC_RS36555	73.4389	-0.709254	0.27558	-2.57367	0.0100625	0.0454086	SCO6871	hypothetical protein
SC_RS20230	1985.52	0.381537	0.148357	2.57175	0.0101187	0.0456342	SCO3619	YbaB/EbfC family nucleoid-associated protein
SC_RS25720	14570.4	-0.249202	0.0969555	-2.57027	0.0101619	0.0458009	SCO4712	50S ribosomal protein L14
SC_RS35365	1552.7	-0.31734	0.123512	-2.5693	0.0101905	0.045901	SCO6633	ATP-binding protein
SC_RS34855	265.933	0.662019	0.257766	2.5683	0.0102199	0.0460052	SCO6532	respiratory nitrate reductase subunit gamma
SC_RS07425	612.838	0.389623	0.151722	2.56801	0.0102283	0.046015	SCO1094	TetR/AcrR family transcriptional regulator
SC_RS08875	3506.59	0.341112	0.132869	2.56727	0.0102502	0.0460847	SCO1382	bifunctional nuclease family protein
SC_RS31835	5777.21	-0.532677	0.207533	-2.56671	0.0102669	0.0461315	SCO5918	SCO5918 family protein
SC_RS06955	1994.29	0.51717	0.201531	2.56621	0.0102816	0.0461695	SCO0999	superoxide dismutase
SC_RS30110	507.154	0.381644	0.148759	2.56552	0.0103021	0.0462331	SCO5578	sugar porter family MFS transporter
SC_RS23880	842.37	-0.296338	0.115532	-2.56498	0.0103183	0.0462488	SCO4340	recombinase family protein
SC_RS39465	5150.06	1.33539	0.520608	2.56507	0.0103156	0.0462488	SCO7452	methyltransferase
SC_RS32400	537.7	-0.562137	0.219191	-2.5646	0.0103295	0.0462707	SCO6033	phytanoyl-CoA dioxygenase family protein
SC_RS12215	2054.78	0.389442	0.151945	2.56305	0.0103759	0.0464046	SCO2036	tryptophan synthase subunit alpha
SC_RS19875	16496.4	0.26875	0.104845	2.56331	0.0103679	0.0464046	SCO3548	ATP-binding protein
SC_RS29775	333.86	0.438383	0.171046	2.56296	0.0103785	0.0464046	SCO5518	PucR family transcriptional regulator
SC_RS08920	1.20774e+06	0.549442	0.214402	2.56267	0.0103869	0.0464141	SCOr02	23S ribosomal RNA
SC_RS12775	1332.48	0.349785	0.136543	2.56171	0.0104157	0.0465143	SCO2146	aminotransferase class V-fold PLP-dependent enzyme
SC_RS12350	1208.13	0.475608	0.185883	2.55864	0.0105082	0.0468985	SCO2062	NYN domain-containing protein
SC_RS05080	48.9178	-0.775224	0.303622	-2.55326	0.0106721	0.047601	SCO0633	anti-sigma factor
SC_RS03960	206.687	0.517263	0.202722	2.55159	0.0107234	0.0476945	SCO0410	NAD(+)/NADH kinase
SC_RS12905	218.417	0.710189	0.27831	2.55179	0.0107171	0.0476945	SCO2173	bifunctional adenosylcobinamide kinase/adenosylcobinamide-phosphate guanylyltransferase
SC_RS19800	1124.14	-0.327577	0.128396	-2.5513	0.0107322	0.0476945	SCO3535	hypothetical protein
SC_RS20280	11167.8	0.305017	0.119552	2.55134	0.0107309	0.0476945	SCO3629	adenylosuccinate synthase
SC_RS30845	370.866	-0.346441	0.135758	-2.55189	0.010714	0.0476945	SCO5727	hypothetical protein
SC_RS38375	67.154	0.67648	0.265063	2.55215	0.0107061	0.0476945	SCO7232	hypothetical protein
SC_RS39470	6084.13	1.26294	0.495139	2.55069	0.0107511	0.0477495	SCO7453	right-handed parallel beta-helix repeat-containing protein
SC_RS22250	873.499	0.391004	0.153309	2.55043	0.0107591	0.0477557	SCO4026	PPOX class F420-dependent oxidoreductase
SC_RS35845	1132.38	0.42541	0.166871	2.54934	0.0107928	0.0478764	SCO6731	acetyl-CoA C-acetyltransferase
SC_RS25450	253485	-0.244787	0.0960893	-2.5475	0.0108499	0.0481003	SCO4654	DNA-directed RNA polymerase subunit beta
SC_RS17205	1.25536e+06	0.548442	0.215308	2.54725	0.0108576	0.0481052	SCOr08	23S ribosomal RNA
SC_RS24215	5642.81	0.316307	0.124269	2.54534	0.0109172	0.0483399	SCO4409	sigma-70 family RNA polymerase sigma factor
SC_RS29730	123.387	-0.51213	0.2013	-2.54411	0.0109556	0.0484685	SCO5509	aldo/keto reductase
SC_RS39225	1695.99	0.365025	0.143485	2.54399	0.0109595	0.0484685	SCO7404	SAM-dependent methyltransferase
SC_RS17160	2096.52	-0.309069	0.121512	-2.54353	0.010974	0.0485033	SCO3012	two-component system sensor histidine kinase MtrB
SC_RS29345	137.461	-0.549821	0.216202	-2.54309	0.0109876	0.0485048	SCO5432	hypothetical protein
SC_RS33335	384.184	-0.38503	0.151402	-2.5431	0.0109874	0.0485048	SCO6217	hypothetical protein
SC_RS32895	149.942	-0.588573	0.231704	-2.5402	0.0110791	0.048879	SCO6129	helix-turn-helix domain-containing protein
SC_RS07640	100.378	0.756253	0.297945	2.53823	0.0111415	0.0491247	SCO1138	Bug family tripartite tricarboxylate transporter substrate binding protein
SC_RS13185	1737.85	0.474511	0.187227	2.53441	0.0112636	0.0496332	SCO2231	extracellular solute-binding protein
SC_RS15380	678.328	-0.461605	0.182294	-2.5322	0.0113349	0.0499173	SCO2661	6-phospho-beta-glucosidase
SC_RS03405	984.734	-0.42704	0.168669	-2.53183	0.011347	0.0499404	SCO0297	hypothetical protein
SC_RS19115	1515.83	0.378407	0.149544	2.53041	0.0113931	0.050113	SCO3398	dihydropteroate synthase
SC_RS31420	326.581	-0.381575	0.150813	-2.53012	0.0114024	0.0501241	SCO5835	CobW family GTP-binding protein
SC_RS25660	273.022	0.47553	0.188033	2.52897	0.0114399	0.0502284	SCO4700	hypothetical protein
SC_RS31395	526.766	0.390892	0.154562	2.52903	0.0114378	0.0502284	SCO5830	sucrase ferredoxin
SC_RS32795	91.4892	-0.542641	0.214689	-2.52757	0.0114854	0.0503869	SCO6110	ROK family protein
SC_RS39520	233.404	-0.427704	0.169224	-2.52744	0.0114898	0.0503869	SCO7463	ATP-binding protein
SC_RS05030	520.372	-0.344602	0.136379	-2.5268	0.0115107	0.050448	SCO0622	TetR/AcrR family transcriptional regulator
SC_RS04535	578.827	-0.371786	0.147357	-2.52303	0.0116348	0.0509615	SCO0524	SMP-30/gluconolactonase/LRE family protein
SC_RS06025	113.911	0.459062	0.182081	2.5212	0.0116957	0.0511976	SCO0819	ABC transporter permease
SC_RS25575	888.84	0.321999	0.127812	2.51932	0.0117583	0.0514409	SCO4680	helix-turn-helix transcriptional regulator
SC_RS22510	349.673	0.698739	0.277552	2.51751	0.0118189	0.0516748	SCOt40	tRNA-Gly
SC_RS02495	242.214	-0.449138	0.178437	-2.51707	0.0118336	0.0517084	SCO0101	DUF2625 domain-containing protein
SC_RS15190	1014.95	-0.389359	0.154713	-2.51665	0.0118475	0.0517382	SCO2622	acyltransferase family protein
SC_RS37045	455.444	0.420333	0.167041	2.51635	0.0118577	0.0517519	SCO6967	thiolase family protein
SC_RS08085	155.817	0.495302	0.196858	2.51603	0.0118685	0.0517678	SCO1226	M28 family peptidase
SC_RS14200	51.8052	-0.879797	0.349817	-2.51502	0.0119025	0.051885	SCO2433	carbohydrate ABC transporter permease
SC_RS37300	455.442	-0.328702	0.130711	-2.51472	0.0119127	0.051899	SCO7015	discoidin domain-containing protein
SC_RS34320	121.823	0.660045	0.262589	2.51361	0.0119503	0.0520314	SCO6425	helix-turn-helix transcriptional regulator
SC_RS09545	13174.5	0.294726	0.117273	2.51317	0.0119651	0.0520648	SCO1515	protein translocase subunit SecF
SC_RS10700	151.864	0.913356	0.363684	2.5114	0.0120254	0.0522817	SCO1738	DNA polymerase Y family protein
SC_RS22590	37640.3	-0.312605	0.12448	-2.51129	0.0120292	0.0522817	SCO4091	developmental transcriptional regulator BldC
SC_RS05625	565.838	0.503901	0.200817	2.50925	0.0120987	0.0525524	SCO0739	SDR family oxidoreductase
SC_RS27205	109.246	-0.531456	0.211847	-2.50868	0.0121184	0.0525754	SCO5008	TadE/TadG family type IV pilus assembly protein
SC_RS36255	156.62	-0.669196	0.266752	-2.50868	0.0121182	0.0525754	SCO6813	ArsR/SmtB family transcription factor
SC_RS28510	444.791	0.357504	0.14256	2.50774	0.0121507	0.0526842	SCO5265	DUF4097 family beta strand repeat-containing protein
SC_RS08190	140.357	-0.471125	0.187929	-2.50693	0.0121784	0.0527309	SCO1246	dethiobiotin synthase
SC_RS10240	1248.29	-0.519046	0.207055	-2.5068	0.0121831	0.0527309	SCO1646	ubiquitin-like protein Pup
SC_RS28545	86.7542	-1.00826	0.402202	-2.50685	0.0121813	0.0527309	SCO5272	FxSxx-COOH cyclophane-containing RiPP peptide
SC_RS38075	232.338	-0.391109	0.156086	-2.50574	0.0122197	0.0528266	SCO7171	VOC family protein
SC_RS40495	106.146	0.604239	0.241138	2.50578	0.0122181	0.0528266	SCO7661	dihydrofolate reductase family protein
SC_RS02485	673.289	-0.534506	0.213438	-2.50427	0.0122703	0.0529873	SCO0098	IS5-like element ISSco3 family transposase
SC_RS01870	747.336	-0.437733	0.174797	-2.50424	0.0122714	0.0529873		IS5-like element IS1648 family transposase
SC_RS38655	177.6	-0.675699	0.270018	-2.50243	0.0123345	0.0532285	SCO7288	DUF6328 family protein
SC_RS04230	256.34	-0.583968	0.233496	-2.50098	0.0123851	0.0534152	SCO0463	CGNR zinc finger domain-containing protein
SC_RS08565	669.352	-0.573576	0.229474	-2.49952	0.012436	0.0535717	SCO1320	spermidine synthase
SC_RS28350	143.079	-0.508632	0.203491	-2.49953	0.0124358	0.0535717	SCO5234	carbohydrate ABC transporter permease
SC_RS37845	93.5767	0.560604	0.224311	2.49923	0.0124463	0.0535843	SCO7124	pyruvate dehydrogenase (acetyl-transferring), homodimeric type
SC_RS06935	105.566	-0.509007	0.2038	-2.49758	0.0125046	0.0538035	SCO0995	class I SAM-dependent methyltransferase
SC_RS26925	1282	-0.408585	0.163615	-2.49724	0.0125164	0.0538229	SCO4952	TetR/AcrR family transcriptional regulator
SC_RS16000	1062.36	-1.3905	0.557232	-2.49537	0.0125826	0.0540757	SCO2783	lysine N(6)-hydroxylase/L-ornithine N(5)-oxygenase family protein
SC_RS08895	75.5884	-0.586859	0.235223	-2.4949	0.0125992	0.0541153	SCO1386	small basic family protein
SC_RS15310	374.368	-0.405167	0.162431	-2.4944	0.012617	0.0541597	SCO2647	MarR family winged helix-turn-helix transcriptional regulator
SC_RS14850	5367.38	0.24012	0.0962914	2.49368	0.0126425	0.0542373	SCO2560	SpoIIE family protein phosphatase
SC_RS03075	146.136	0.481073	0.192979	2.49288	0.0126713	0.054329	SCO0229	oxidoreductase
SC_RS31570	1366.79	-0.328999	0.13199	-2.4926	0.0126813	0.05434	SCO5865	hypothetical protein
SC_RS05140	1467.5	-1.41014	0.565869	-2.492	0.0127027	0.0543996	SCO0644	DUF1996 domain-containing protein
SC_RS15445	138.36	0.482567	0.193681	2.49156	0.0127185	0.0544355	SCO2673	FtsX-like permease family protein
SC_RS19385	628.651	0.364806	0.146526	2.4897	0.012785	0.0546883	SCO3452	methyltransferase domain-containing protein
SC_RS07225	349.616	0.388075	0.155914	2.48904	0.012809	0.0547267	SCO1054	cysteine desulfurase-like protein
SC_RS30175	26012.8	-0.246227	0.0989224	-2.4891	0.0128068	0.0547267	SCO5591	30S ribosomal protein S16
SC_RS19430	90.0991	0.67105	0.269737	2.4878	0.0128537	0.0548857	SCO3461	MauE/DoxX family redox-associated membrane protein
SC_RS19870	4309.06	0.524853	0.210999	2.48746	0.0128658	0.0548985	SCO3547	sodium-translocating pyrophosphatase
SC_RS21730	1416.7	-0.36298	0.145933	-2.4873	0.0128718	0.0548985	SCO3917	GNAT family N-acetyltransferase
SC_RS32565	1239.75	-0.341494	0.137354	-2.48623	0.0129106	0.0550318	SCO6065	ABC transporter substrate-binding protein
SC_RS37870	30.3607	1.12102	0.450946	2.48593	0.0129213	0.0550456	SCO7129	carboxymuconolactone decarboxylase family protein
SC_RS08075	490.34	-0.348098	0.140062	-2.48531	0.0129439	0.0551095	SCO1224	RpiB/LacA/LacB family sugar-phosphate isomerase
SC_RS27265	267.633	-0.422542	0.170077	-2.48442	0.0129763	0.0552155	SCO5020	hypothetical protein
SC_RS13760	1361.67	-0.378611	0.152474	-2.48312	0.0130237	0.055385	SCO2346	HAD family hydrolase
SC_RS24350	452.711	0.410427	0.16531	2.48277	0.0130365	0.0554069	SCO4437	sodium:solute symporter family protein
SC_RS20155	199.331	0.509056	0.205191	2.48088	0.0131057	0.0556689	SCO3604	DUF3040 domain-containing protein
SC_RS39035	567.599	0.424638	0.171179	2.48066	0.0131139	0.0556713	SCO7366	maleylpyruvate isomerase family mycothiol-dependent enzyme
SC_RS10820	540.354	0.34394	0.138682	2.48006	0.0131361	0.0557333	SCO1762	chorismate mutase
SC_RS26505	3993.44	-0.323721	0.130597	-2.47878	0.0131832	0.0559006	SCO4869	acyl-CoA mutase large subunit family protein
SC_RS14355	563.132	0.519543	0.209674	2.47787	0.0132171	0.0559077	SCO2461	YtxH domain-containing protein
SC_RS15285	53.8965	0.760725	0.306981	2.47809	0.0132088	0.0559077	SCO2642	DUF1203 domain-containing protein
SC_RS16400	2217.74	-0.296947	0.119848	-2.4777	0.0132232	0.0559077	SCO2860	NAD(+)--rifampin ADP-ribosyltransferase
SC_RS25755	11221.9	-0.258507	0.104332	-2.47774	0.0132219	0.0559077	SCO4719	30S ribosomal protein S5
SC_RS27475	147.045	-0.694056	0.280091	-2.47796	0.0132135	0.0559077	SCO5063	hypothetical protein
SC_RS29180	1442.71	-0.356162	0.143778	-2.47716	0.0132433	0.0559603	SCO5400	methylmalonyl Co-A mutase-associated GTPase MeaB
SC_RS14545	1147.13	0.439864	0.177651	2.476	0.0132863	0.0561098	SCO2499	cation-translocating P-type ATPase
SC_RS21460	952.445	0.661709	0.267321	2.47533	0.0133112	0.0561823	SCO3864	GntR family transcriptional regulator
SC_RS23920	130.115	0.497478	0.201064	2.47423	0.0133523	0.0563233	SCO4350	tyrosine-type recombinase/integrase
SC_RS22910	4111.5	-0.268297	0.10845	-2.47392	0.013364	0.0563403	SCO4144	CHAD domain-containing protein
SC_RS37560	1446.45	0.484976	0.196059	2.47362	0.0133751	0.0563545	SCO7066	NADPH-dependent 2,4-dienoyl-CoA reductase
SC_RS29355	74.1538	0.622338	0.251611	2.47341	0.0133831	0.0563555	SCO5434	response regulator
SC_RS30555	298.412	-0.579797	0.234433	-2.47319	0.0133912	0.0563573	SCO5668	ABC transporter ATP-binding protein
SC_RS28760	816.261	1.66261	0.672711	2.4715	0.0134548	0.0565779	SCO5316	acyl carrier protein
SC_RS37940	522.286	-0.394906	0.159791	-2.47138	0.0134591	0.0565779	SCO7143	helix-turn-helix transcriptional regulator
SC_RS07215	73.905	0.778374	0.315269	2.46892	0.0135522	0.0569088	SCO1052	helix-turn-helix domain-containing protein
SC_RS17910	176.413	-0.520312	0.210747	-2.46889	0.0135534	0.0569088	SCO3160	cobalt ECF transporter T component CbiQ
SC_RS26665	1880.83	-0.74193	0.300677	-2.46753	0.0136049	0.0570922	SCO4901	adenosine deaminase
SC_RS03005	56.2311	0.597528	0.242274	2.46633	0.0136505	0.0572507	SCO0212	hemerythrin domain-containing protein
SC_RS34810	253.79	0.518548	0.210582	2.46246	0.0137989	0.0578399	SCO6523	MBL fold metallo-hydrolase
SC_RS32530	121.137	0.544111	0.221486	2.45664	0.0140244	0.0587511	SCO6058	pyrimidine reductase family protein
SC_RS38640	665.224	0.573837	0.233744	2.45499	0.014089	0.058988	SCO7285	FAD-dependent monooxygenase
SC_RS40770	233.941	0.388126	0.158119	2.45465	0.0141023	0.05901	SCO7717	hypothetical protein
SC_RS12890	448.105	-0.406769	0.165832	-2.45289	0.0141712	0.0592304	SCO2170	class I SAM-dependent methyltransferase
SC_RS33295	338.588	-0.4268	0.173992	-2.45298	0.0141679	0.0592304	SCO6209	2-oxo-4-hydroxy-4-carboxy-5-ureidoimidazoline decarboxylase
SC_RS31845	32909.2	-0.554755	0.226252	-2.45194	0.014209	0.0593314	SCO5920	DEAD/DEAH box helicase
SC_RS35190	255.492	-0.352447	0.143746	-2.45187	0.0142116	0.0593314	SCO6598	LacI family DNA-binding transcriptional regulator
SC_RS21940	1669.78	-0.342749	0.139906	-2.44986	0.0142911	0.0596292	SCO3960	HAD family hydrolase
SC_RS20405	194.148	-0.458589	0.187263	-2.4489	0.0143293	0.0597544	SCO3653	response regulator transcription factor
SC_RS04085	161.697	0.534023	0.218161	2.44784	0.0143716	0.0598765	SCO0435	MalY/PatB family protein
SC_RS06335	172.704	0.44216	0.180639	2.44775	0.014375	0.0598765	SCO0880	hypothetical protein
SC_RS17585	17251.8	-0.476674	0.194787	-2.44715	0.0143991	0.0599427	SCO3092	NAD(P)/FAD-dependent oxidoreductase
SC_RS35350	98.1075	-0.564809	0.230853	-2.44662	0.0144203	0.0599971	SCO6630	DUF397 domain-containing protein
SC_RS22845	1666.03	-0.31823	0.130135	-2.44538	0.01447	0.0601696	SCO4132	transglycosylase TgdA
SC_RS28910	32.9442	0.815668	0.3336	2.44505	0.0144833	0.0601904	SCO5347	replication initiator protein RepSA
SC_RS08580	681.39	-0.45855	0.187668	-2.44341	0.0145492	0.0603616	SCO1323	TVP38/TMEM64 family protein
SC_RS31190	891.898	0.511735	0.209435	2.44341	0.014549	0.0603616	SCO5790	hypothetical protein
SC_RS31925	391.597	-0.509725	0.208602	-2.44352	0.0145446	0.0603616	SCO5935	hypothetical protein
SC_RS10325	3629.44	0.261192	0.106906	2.4432	0.0145578	0.0603628	SCO1663	cysteine--1-D-myo-inosityl 2-amino-2-deoxy-alpha-D-glucopyranoside ligase
SC_RS02090	981.755	0.285002	0.116682	2.44255	0.0145841	0.0604376	SCO0005	Mu transposase C-terminal domain-containing protein
SC_RS39420	3876.82	0.297526	0.122021	2.43831	0.014756	0.0611152	SCO7443	phosphoglucomutase (alpha-D-glucose-1,6-bisphosphate-dependent)
SC_RS29565	1363.31	-0.369459	0.151574	-2.43749	0.0147898	0.0612204	SCO5476	ABC transporter permease
SC_RS17770	1434.69	0.232749	0.0955337	2.43631	0.014838	0.0613854	SCO3129	TetR/AcrR family transcriptional regulator
SC_RS39660	88.5392	0.639963	0.262961	2.43368	0.0149463	0.0617985	SCO7492	MGH1-like glycoside hydrolase domain-containing protein
SC_RS20760	582.498	0.382787	0.157317	2.43322	0.0149651	0.0618409	SCO3726	VOC family protein
SC_RS25855	62.5702	-0.731067	0.300485	-2.43296	0.0149761	0.0618515	SCO4739	lipoprotein
SC_RS09915	243.72	0.676671	0.278187	2.43243	0.0149978	0.061906	SCO1580	N-acetyl-gamma-glutamyl-phosphate reductase
SC_RS06375	543.312	-0.903442	0.371754	-2.43022	0.0150898	0.0622508	SCO0888	NAD(P)H-dependent oxidoreductase
SC_RS14710	5988.17	-0.327379	0.134729	-2.42991	0.0151028	0.0622614	SCO2532	PhoH family protein
SC_RS36030	390.393	0.399249	0.164317	2.42975	0.0151094	0.0622614	SCO6769	aspartate aminotransferase family protein
SC_RS07660	84.9248	0.575788	0.237053	2.42895	0.0151428	0.0623636	SCO1142	NAD(P)-binding domain-containing protein
SC_RS08135	454.512	-0.508299	0.20943	-2.42706	0.0152216	0.062653	SCO1236	urease subunit gamma
SC_RS21155	205.573	-0.434392	0.17906	-2.42595	0.0152683	0.0628098	SCO3806	DUF2867 domain-containing protein
SC_RS22535	6204.3	0.238482	0.0983177	2.42563	0.0152821	0.062831	SCO4079	phosphoribosylformylglycinamidine synthase subunit PurL
SC_RS32545	1235.65	0.340689	0.140467	2.42541	0.0152912	0.0628333	SCO6061	peptide-methionine (R)-S-oxide reductase MsrB
SC_RS07585	677.507	0.555901	0.229251	2.42486	0.0153145	0.0628582	SCO1127	SDR family NAD(P)-dependent oxidoreductase
SC_RS10750	457.832	-0.497099	0.204986	-2.42504	0.0153066	0.0628582	SCO1748	DUF5685 family protein
SC_RS31005	3820.31	0.395417	0.163181	2.42319	0.0153849	0.0631119	SCO5755	helix-turn-helix domain-containing protein
SC_RS36050	4039.33	-0.699775	0.289036	-2.42107	0.015475	0.0634456	SCO6773	M23 family metallopeptidase
SC_RS26635	7485.15	0.248475	0.102739	2.41851	0.0155842	0.0638576	SCO4895	sigma-70 family RNA polymerase sigma factor
SC_RS19860	2385.66	0.346577	0.143389	2.41703	0.0156475	0.0640813	SCO3545	DUF7059 domain-containing protein
SC_RS24735	876.869	-0.360071	0.149009	-2.41644	0.0156732	0.0641505	SCO4516	hypothetical protein
SC_RS25760	1019.92	-0.306386	0.126869	-2.41498	0.0157361	0.0643716	SCO4720	50S ribosomal protein L30
SC_RS17790	1136.69	-0.307493	0.127375	-2.41408	0.015775	0.0644948	SCO3133	MarR family transcriptional regulator TamR
SC_RS22420	119.193	0.46378	0.192246	2.41243	0.0158464	0.0647506	SCO4059	ArsR/SmtB family transcription factor
SC_RS13055	943.319	-0.331714	0.137523	-2.41206	0.0158627	0.0647808	SCO2204	winged helix DNA-binding domain-containing protein
SC_RS21425	4665.98	-0.335997	0.139344	-2.41128	0.0158967	0.0648836	SCO3858	isoprenyl transferase
SC_RS19285	248.68	0.408406	0.169427	2.41051	0.0159302	0.0649702	SCO3432	DUF2786 domain-containing protein
SC_RS32960	28.6663	-0.865778	0.359187	-2.41038	0.0159358	0.0649702	SCO6142	hypothetical protein
SC_RS17345	397.303	-0.364887	0.15147	-2.40897	0.0159977	0.0651863	SCO3046	LCP family protein
SC_RS26595	1302.02	0.425186	0.176668	2.40669	0.0160978	0.0655577	SCO4887	ABC transporter permease
SC_RS41300	67.0195	0.616353	0.256236	2.40541	0.0161544	0.0657517	SCO7832	Na+/H+ antiporter NhaA
SC_RS25905	1008.48	0.3666	0.152442	2.40485	0.016179	0.0657785	SCO4749	hypothetical protein
SC_RS28640	293.257	0.333962	0.138868	2.4049	0.0161771	0.0657785	SCO5291	DUF742 domain-containing protein
SC_RS13035	220.903	-0.464008	0.193016	-2.40399	0.016217	0.0658963	SCO2200	SDR family oxidoreductase
SC_RS05685	373.368	0.433531	0.180389	2.40331	0.0162472	0.0659824	SCO0751	SpoIIE family protein phosphatase
SC_RS10575	269.038	-0.407045	0.169481	-2.40171	0.0163187	0.0661657	SCO1712	TetR/AcrR family transcriptional regulator
SC_RS25745	20272.8	-0.311808	0.12984	-2.40149	0.0163286	0.0661657	SCO4717	50S ribosomal protein L6
SC_RS28520	106.146	-0.592377	0.246655	-2.40164	0.0163217	0.0661657	SCO5267	DUF6104 family protein
SC_RS40300	293.324	0.42382	0.176438	2.40209	0.0163015	0.0661657	SCO7621	nuclear transport factor 2 family protein
SC_RS22885	17329.2	-0.380402	0.158441	-2.40091	0.0163544	0.0662335	SCO4139	phosphate ABC transporter ATP-binding protein PstB
SC_RS31815	207.353	0.552756	0.230265	2.40052	0.0163717	0.0662669	SCO5915	ATP-binding protein
SC_RS25900	586.031	0.438566	0.182742	2.39992	0.0163987	0.0663392	SCO4748	hypothetical protein
SC_RS29320	120.794	0.570285	0.237702	2.39916	0.0164327	0.0664402	SCO5428	carbohydrate ABC transporter permease
SC_RS33795	4594.29	-0.279681	0.116607	-2.39849	0.0164627	0.0665245	SCO6310	cytochrome P450
SC_RS11190	383.473	0.504856	0.210523	2.39811	0.01648	0.0665575	SCO1832	alkaline shock response membrane anchor protein AmaP
SC_RS08215	569.59	0.44062	0.183776	2.3976	0.0165031	0.0665792	SCO1251	hemolysin family protein
SC_RS15755	239.327	-0.499311	0.208268	-2.39745	0.0165097	0.0665792	SCO2734	LysR family transcriptional regulator
SC_RS25880	24.5194	1.07268	0.447438	2.39738	0.0165127	0.0665792	SCO4744	holo-ACP synthase
SC_RS12880	5716.38	0.201207	0.0839732	2.39608	0.0165713	0.0667788	SCO2168	PspA/IM30 family protein
SC_RS21440	443.849	-0.352927	0.14731	-2.39581	0.0165836	0.0667917	SCO3860	serine/threonine-protein kinase
SC_RS11750	3890.72	-0.218594	0.0912595	-2.3953	0.0166069	0.0668257	SCO1943	RNA polymerase-binding protein RbpA
SC_RS14500	184.82	-0.889144	0.371216	-2.39522	0.0166104	0.0668257	SCO2490	SDR family NAD(P)-dependent oxidoreductase
SC_RS17805	1968.85	-0.321817	0.1344	-2.39447	0.0166445	0.0669261	SCO3136	galactokinase
SC_RS04600	281.293	0.394747	0.164886	2.39406	0.0166632	0.0669645	SCO0537	endo alpha-1,4 polygalactosaminidase
SC_RS40895	186.346	-0.655577	0.273981	-2.39278	0.0167212	0.0671607	SCO7742	MarR family winged helix-turn-helix transcriptional regulator
SC_RS32195	322.791	0.33514	0.14023	2.38993	0.0168515	0.0676466	SCO5991	hypothetical protein
SC_RS32165	2314.19	0.382132	0.160043	2.38768	0.0169551	0.0680252	SCO5984	acyl-CoA dehydrogenase family protein
SC_RS20925	82.2787	-0.685534	0.28717	-2.38721	0.0169768	0.0680485	SCO3760	alpha/beta hydrolase
SC_RS37055	203.874	0.404159	0.169306	2.38715	0.0169795	0.0680485	SCO6969	sulfite exporter TauE/SafE family protein
SC_RS36845	394.041	-0.344071	0.144212	-2.38587	0.0170387	0.0682484	SCO6927	hypothetical protein
SC_RS08795	1015.08	0.287521	0.120535	2.38537	0.0170618	0.0683034	SCO1366	PadR family transcriptional regulator
SC_RS21250	300.321	0.574739	0.24101	2.38471	0.0170926	0.0683892	SCO3824	daunorubicin resistance protein DrrA family ABC transporter ATP-binding protein
SC_RS19965	1267.46	0.293823	0.123232	2.38431	0.0171114	0.0684268	SCO3566	alpha/beta fold hydrolase
SC_RS29890	458.658	-0.409596	0.171828	-2.38375	0.0171371	0.0684923	SCO5541	GTP-binding protein
SC_RS10950	851.161	-0.314521	0.132087	-2.38117	0.0172578	0.0689367	SCO1788	HAD hydrolase-like protein
SC_RS10195	3905.2	-0.243512	0.102288	-2.38066	0.0172817	0.0689947	SCO1637	helix-turn-helix transcriptional regulator
SC_RS04670	311.839	0.486105	0.204331	2.379	0.0173596	0.0692678	SCO0551	sensor histidine kinase
SC_RS14630	156.895	-0.635297	0.267085	-2.37864	0.0173768	0.0692987	SCO2516	alpha/beta hydrolase
SC_RS12105	5318.68	-0.233274	0.0981591	-2.37649	0.0174784	0.0696539	SCO2014	pyruvate kinase
SC_RS28400	9248.38	0.41351	0.174011	2.37635	0.017485	0.0696539	SCO5244	ATP-binding protein
SC_RS07965	344.138	0.407611	0.171575	2.3757	0.0175159	0.0696781	SCO1202	ATP-dependent DNA ligase
SC_RS20785	31513.9	-0.341381	0.143702	-2.37562	0.0175197	0.0696781	SCO3731	cold-shock protein
SC_RS35795	373.455	-0.415909	0.175059	-2.37583	0.0175097	0.0696781	SCO6721	GOLPH3/VPS74 family protein
SC_RS04970	259.73	0.36398	0.15323	2.37539	0.0175306	0.0696836	SCO0609	DMT family transporter
SC_RS25590	2797.04	0.602283	0.253614	2.3748	0.0175587	0.0697573	SCO4683	NADP-specific glutamate dehydrogenase
SC_RS14840	2049.77	0.225666	0.0950672	2.37375	0.0176085	0.0698956	SCO2558	Uma2 family endonuclease
SC_RS17390	48.2224	0.740914	0.31214	2.37366	0.0176126	0.0698956	SCO3055	VOC family protein
SC_RS22395	4315.43	0.4438	0.186986	2.37344	0.0176232	0.0698996	SCO4054	hypothetical protein
SC_RS25475	9417.12	-0.335648	0.141472	-2.37253	0.0176666	0.0700337	SCO4659	30S ribosomal protein S12
SC_RS02100	203.484	0.433265	0.182894	2.36895	0.0178389	0.0706401		TniQ family protein
SC_RS19240	73.3504	-0.845495	0.3569	-2.369	0.0178364	0.0706401	SCO3424	DUF397 domain-containing protein
SC_RS28970	2511.95	-0.312513	0.131976	-2.36795	0.017887	0.0707922	SCO5358	LCP family protein
SC_RS34685	515.797	-0.681089	0.287802	-2.36652	0.0179561	0.0710272	SCO6498	non-homologous end-joining DNA ligase
SC_RS36100	262.289	-0.432793	0.182908	-2.36618	0.0179729	0.0710552	SCO6784	TetR/AcrR family transcriptional regulator
SC_RS19655	381.377	-0.380995	0.161179	-2.3638	0.0180887	0.0714744	SCO3507	MFS transporter
SC_RS04830	230.291	0.488494	0.206854	2.36155	0.018199	0.0718711	SCO0581	MFS transporter
SC_RS14370	977.636	-0.301494	0.127703	-2.36089	0.0182311	0.0718778	SCO2464	ABC transporter ATP-binding protein
SC_RS20365	572.58	0.413513	0.175161	2.36076	0.0182377	0.0718778	SCO3645	kynureninase
SC_RS39345	92.7087	0.611553	0.259055	2.36071	0.01824	0.0718778	SCO7428	globin domain-containing protein
SC_RS39960	280.111	-0.334293	0.141602	-2.3608	0.0182355	0.0718778	SCO7552	TetR/AcrR family transcriptional regulator
SC_RS41060	210.965	-0.384433	0.163185	-2.35582	0.0184819	0.0727918	SCO7780	helix-turn-helix domain-containing protein
SC_RS12270	506.621	-0.331304	0.140675	-2.35511	0.0185174	0.072853	SCO2047	ArsR/SmtB family transcription factor
SC_RS36175	561.039	0.332983	0.141376	2.3553	0.0185078	0.072853	SCO6799	L-threonine 3-dehydrogenase
SC_RS31825	93.0185	-0.541566	0.230056	-2.35406	0.0185697	0.0730195	SCO5917	MerR family transcriptional regulator
SC_RS08340	1065.56	-0.352497	0.14987	-2.35202	0.0186716	0.0733808	SCO1276	RNA polymerase sigma factor
SC_RS12110	414.692	0.347433	0.147738	2.35169	0.0186882	0.0734066	SCO2015	bifunctional metallophosphatase/5'-nucleotidase
SC_RS14210	435.074	-0.425843	0.181263	-2.3493	0.0188085	0.0738395	SCO2435	hypothetical protein
SC_RS22810	371.393	-0.604316	0.25731	-2.34859	0.0188445	0.0739409	SCO4125	GNAT family N-acetyltransferase
SC_RS41335	194.956	0.436109	0.185816	2.34699	0.0189257	0.0742198		TniQ family protein
SC_RS24320	133.545	-0.425868	0.18149	-2.34651	0.0189503	0.0742761	SCO4431	DUF2165 domain-containing protein
SC_RS38660	177.14	-0.645104	0.274945	-2.3463	0.0189609	0.074278	SCO7289	SsgA family sporulation/cell division regulator
SC_RS07910	6967.55	-0.246972	0.105277	-2.34592	0.0189802	0.0743137	SCO1191	MarR family winged helix-turn-helix transcriptional regulator
SC_RS11240	2614.88	0.374474	0.159676	2.34521	0.0190162	0.0743751	SCO1842	hypothetical protein
SC_RS30270	620.865	-0.448541	0.191249	-2.34532	0.0190107	0.0743751		hypothetical protein
SC_RS23930	1016.66	-0.297335	0.12683	-2.34436	0.0190596	0.0743892	SCO4352	aldo/keto reductase
SC_RS32740	4388.7	-0.37675	0.160702	-2.3444	0.0190577	0.0743892	SCO6100	phosphoadenylyl-sulfate reductase
SC_RS37135	1666.93	0.521898	0.222609	2.34446	0.0190545	0.0743892	SCO6984	Gfo/Idh/MocA family protein
SC_RS37840	54.6324	0.744612	0.317621	2.34434	0.0190606	0.0743892	SCO7123	2-oxo acid dehydrogenase subunit E2
SC_RS06605	3790.86	0.327301	0.139728	2.34241	0.0191595	0.0747355	SCO0931	hypothetical protein
SC_RS32120	1513.03	-0.289621	0.123658	-2.34212	0.0191745	0.074754	SCO5975	arginine deiminase
SC_RS26385	45.9039	0.779581	0.333013	2.341	0.0192324	0.0749397	SCO4845	GtrA family protein
SC_RS35150	884.704	-0.483774	0.206714	-2.3403	0.019268	0.0750384	SCO6590	S1 family peptidase
SC_RS40535	41.2457	0.827998	0.354396	2.33636	0.0194723	0.0757938	SCO7669	NAD(P)/FAD-dependent oxidoreductase
SC_RS29035	24854.2	0.292734	0.125328	2.33575	0.0195044	0.0758394	SCO5371	F0F1 ATP synthase subunit alpha
SC_RS30565	154.22	-0.445579	0.190766	-2.33574	0.0195048	0.0758394	SCO5670	ABC transporter permease
SC_RS16625	1049.61	0.378401	0.162056	2.33499	0.0195437	0.0759216	SCO2905	glucose PTS transporter subunit EIIB
SC_RS25940	291.659	0.364951	0.1563	2.33494	0.0195467	0.0759216	SCO4756	YciI family protein
SC_RS32645	264.739	0.462727	0.198287	2.33363	0.0196151	0.0761468	SCO6081	malto-oligosyltrehalose synthase
SC_RS30265	463.477	-0.446574	0.191429	-2.33284	0.0196564	0.0762664	SCO5609	hypothetical protein
SC_RS23645	407.897	0.324989	0.139423	2.33096	0.0197554	0.0766097	SCO4292	glucosyl-3-phosphoglycerate synthase
SC_RS40150	4040.74	0.447462	0.192182	2.32833	0.0198948	0.0771095	SCO7590	catalase
SC_RS30690	2940.44	0.227344	0.0976576	2.32797	0.0199137	0.0771417	SCO5695	M50 family metallopeptidase
SC_RS06640	519.504	0.302747	0.130187	2.32547	0.0200467	0.077616	SCO0938	amino acid permease
SC_RS28960	10562.8	-0.42799	0.184163	-2.32397	0.0201271	0.0778859	SCO5356	homoserine kinase
SC_RS06740	1949.58	-0.297371	0.128026	-2.32274	0.0201929	0.0780344	SCO0957	SDR family NAD(P)-dependent oxidoreductase
SC_RS10245	29097.9	0.246482	0.106113	2.32283	0.0201881	0.0780344	SCO1647	depupylase/deamidase Dop
SC_RS15060	118.377	-0.646733	0.278445	-2.32266	0.0201975	0.0780344	SCO2601	hypothetical protein
SC_RS18820	753.268	0.310762	0.133826	2.32212	0.0202262	0.078104	SCO3340	class I SAM-dependent methyltransferase
SC_RS13265	187.902	0.451482	0.194549	2.32066	0.0203049	0.0783666	SCO2248	FBP domain-containing protein
SC_RS22480	1256.37	0.264249	0.113885	2.32032	0.0203237	0.0783977	SCO4071	phosphoribosylaminoimidazolesuccinocarboxamide synthase
SC_RS40420	180.582	-0.43568	0.187811	-2.31977	0.0203532	0.0784699	SCO7645	TetR/AcrR family transcriptional regulator
SC_RS23840	1789.89	0.356442	0.153684	2.31931	0.0203782	0.078525	SCO4332	HAD-IC family P-type ATPase
SC_RS02925	45132.2	0.395124	0.170385	2.31901	0.0203945	0.0785463	SCO0195	DUF4397 domain-containing protein
SC_RS19075	510.551	-0.352944	0.15222	-2.31865	0.0204142	0.0785808	SCO3390	sensor histidine kinase
SC_RS02180	207.686	0.468489	0.202161	2.3174	0.0204819	0.0787997	SCO0026	hypothetical protein
SC_RS07040	961.347	0.341008	0.147187	2.31684	0.0205124	0.0788757	SCO1017	lipoprotein
SC_RS04695	214.732	-0.475405	0.205298	-2.31568	0.0205755	0.0790768	SCO0555	sulfite oxidase
SC_RS29395	1933.41	0.365822	0.158069	2.31432	0.02065	0.0793212	SCO5442	maltose alpha-D-glucosyltransferase
SC_RS21895	1031.71	0.278643	0.120453	2.31329	0.0207066	0.079497	SCO3951	LLM class flavin-dependent oxidoreductase
SC_RS07835	759.921	0.309706	0.134028	2.31076	0.0208463	0.0799843	SCO1176	IlvD/Edd family dehydratase
SC_RS36990	43.8838	0.75951	0.328708	2.31059	0.0208555	0.0799843	SCO6957	Na+/H+ antiporter subunit E
SC_RS29725	1405.74	0.320182	0.138589	2.3103	0.0208715	0.0800036	SCO5508	PQQ-dependent sugar dehydrogenase
SC_RS36360	352.204	-0.403876	0.174919	-2.30893	0.0209474	0.0802526	SCO6834	thioredoxin-disulfide reductase
SC_RS11700	213.434	-0.569068	0.246743	-2.30632	0.0210929	0.0807678	SCO1933	hypothetical protein
SC_RS30630	114.649	-0.474721	0.205909	-2.30549	0.0211393	0.0809028	SCO5683	sensor histidine kinase
SC_RS08105	1076.07	-0.779882	0.338379	-2.30476	0.02118	0.0810163	SCO1230	alpha/beta hydrolase
SC_RS22880	1215.32	-0.375697	0.163142	-2.30288	0.0212858	0.0813786	SCO4138	low-affinity phosphate transporter PitH
SC_RS27155	34.3753	-0.81459	0.353836	-2.30217	0.0213257	0.0814884	SCO4999	hypothetical protein
SC_RS25725	8427.33	-0.22398	0.0973239	-2.30139	0.0213696	0.0816132	SCO4713	50S ribosomal protein L24
SC_RS26880	220.879	-0.702059	0.305137	-2.3008	0.0214031	0.0816987	SCO4943	aldo/keto reductase
SC_RS34565	4100.55	0.267672	0.116359	2.30039	0.0214259	0.0817429	SCO6474	TetR family transcriptional regulator
SC_RS29130	8454.38	-0.309232	0.134528	-2.29864	0.0215255	0.0820799	SCO5390	LLM class flavin-dependent oxidoreductase
SC_RS25545	1990.51	-0.293547	0.127738	-2.29803	0.0215599	0.0821681	SCO4674	VOC family protein
SC_RS23380	26632.6	0.293496	0.127731	2.29777	0.0215751	0.0821834	SCO4239	membrane protein
SC_RS18095	1407.66	0.461812	0.20122	2.29506	0.0217296	0.0827288	SCO3196	PTS fructose transporter subunit IIABC
SC_RS26745	4205.44	-0.739217	0.322284	-2.29368	0.0218087	0.0829572	SCO4917	purine-nucleoside phosphorylase
SC_RS37205	196.463	-0.466457	0.203372	-2.29362	0.0218123	0.0829572	SCO6996	RNA polymerase sigma factor
SC_RS12480	2839.43	0.308996	0.134736	2.29334	0.0218286	0.0829759	SCO2088	UDP-N-acetylmuramoyl-tripeptide--D-alanyl-D-alanine ligase
SC_RS14885	47.0275	0.720762	0.314469	2.29199	0.0219059	0.0831834	SCO2567	ComEC/Rec2 family competence protein
SC_RS21495	1763.43	-0.340065	0.148359	-2.29218	0.0218954	0.0831834	SCO3871	carboxymuconolactone decarboxylase family protein
SC_RS15685	287.185	0.421833	0.184164	2.29053	0.0219909	0.0834625	SCO2720	AMP-dependent synthetase/ligase
SC_RS22780	487.285	-0.487344	0.212821	-2.28993	0.0220255	0.0835505	SCO4122	MarR family winged helix-turn-helix transcriptional regulator
SC_RS06820	1125.94	-0.29975	0.130911	-2.28971	0.0220379	0.0835542	SCO0973	DMT family transporter
SC_RS21630	394.314	-0.401478	0.175389	-2.28907	0.0220754	0.0836094	SCO3897	LppU/SCO3897 family protein
SC_RS25135	406.73	-0.466573	0.203819	-2.28915	0.0220707	0.0836094	SCO4596	response regulator transcription factor
SC_RS05010	58.7307	0.733041	0.320264	2.28886	0.0220872	0.0836111	SCO0618	MBL fold metallo-hydrolase
SC_RS16640	5626.9	-0.327784	0.143253	-2.28814	0.0221292	0.0837265	SCO2908	MBL fold metallo-hydrolase
SC_RS39885	592.621	0.449667	0.196577	2.28748	0.0221676	0.0838284	SCO7537	aspartate aminotransferase family protein
SC_RS28560	2798.51	0.35639	0.155894	2.2861	0.0222483	0.0840902	SCO5275	FxSxx-COOH system tetratricopeptide repeat protein
SC_RS17565	44.3969	-0.853338	0.373386	-2.28541	0.0222889	0.0841747	SCOt24	tRNA-Leu
SC_RS20140	100.015	-0.523718	0.229181	-2.28518	0.0223025	0.0841747	SCO3601	cation:proton antiporter regulatory subunit
SC_RS30415	331.107	-0.36525	0.159838	-2.28513	0.0223053	0.0841747	SCO5639	TIR domain-containing protein
SC_RS26430	7213.62	0.252036	0.110397	2.283	0.0224303	0.0846029	SCO4854	Uma2 family endonuclease
SC_RS32655	591.005	-0.302477	0.132512	-2.28265	0.0224513	0.0846382	SCO6083	SAV2148 family HEPN domain-containing protein
SC_RS15990	133.1	-0.526472	0.230671	-2.28235	0.0224687	0.0846601	SCO2781	siderophore-interacting protein
SC_RS11710	24120.5	0.259057	0.113514	2.28215	0.0224804	0.0846607	SCO1935	transketolase
SC_RS13030	473.781	-0.367364	0.161016	-2.28154	0.0225166	0.0847099	SCO2199	SCO2583/SCO2584 N-terminal domain-containing protein
SC_RS38770	407.139	-0.508041	0.222658	-2.2817	0.0225068	0.0847099	SCO7311	aminotransferase class I/II-fold pyridoxal phosphate-dependent enzyme
SC_RS17125	35355.3	-0.217789	0.0954787	-2.28102	0.0225475	0.08473	SCO3005	preprotein translocase subunit SecA
SC_RS17720	246.223	-0.410178	0.179824	-2.28099	0.0225489	0.08473	SCO3118	SUKH-3 domain-containing protein
SC_RS34015	699.935	0.417607	0.183092	2.28086	0.0225568	0.08473	SCO6360	ABC transporter ATP-binding protein
SC_RS37305	825.628	-0.347578	0.152405	-2.28062	0.0225708	0.084739	SCO7016	LacI family DNA-binding transcriptional regulator
SC_RS26830	915.042	0.364546	0.159885	2.28006	0.0226043	0.0848211		hypothetical protein
SC_RS32935	105.709	0.519498	0.227959	2.27891	0.0226724	0.0850333	SCO6137	homocysteine S-methyltransferase
SC_RS38085	1525.69	0.324034	0.14224	2.27809	0.0227215	0.0851735	SCO7173	ATP-binding protein
SC_RS25730	18486.4	-0.267812	0.117717	-2.27506	0.0229022	0.0858071	SCO4714	50S ribosomal protein L5
SC_RS30910	1972.53	-0.37329	0.164128	-2.27438	0.0229429	0.0859154	SCO5740	tetratricopeptide repeat protein
SC_RS39335	65.008	0.653298	0.287344	2.27358	0.0229915	0.0860532	SCO7426	hypothetical protein
SC_RS35645	50.4226	-0.601654	0.264837	-2.27179	0.0230993	0.0864124	SCO6692	DMT family protein
SC_RS04800	184.084	0.404986	0.178296	2.27142	0.0231215	0.0864514	SCO0575	dipeptidase PepE
SC_RS30605	1002.68	0.263747	0.116147	2.27081	0.0231586	0.0865458	SCO5678	PucR family transcriptional regulator
SC_RS34975	137.955	0.452441	0.199286	2.27031	0.0231886	0.0866134	SCO6557	exo-alpha-sialidase
SC_RS12465	846.665	0.335914	0.147993	2.26979	0.0232202	0.0866871	SCO2085	putative lipid II flippase FtsW
SC_RS04715	295.101	0.353575	0.155836	2.26888	0.0232754	0.0868488	SCO0559	aminoglycoside phosphotransferase family protein
SC_RS13545	733.06	-0.40296	0.177754	-2.26696	0.0233929	0.0872164	SCO2303	hypothetical protein
SC_RS16595	786.84	0.308087	0.135908	2.26688	0.0233978	0.0872164	SCO2900	DUF3618 domain-containing protein
SC_RS38100	166.257	-0.466685	0.20592	-2.26634	0.0234306	0.087294	SCO7176	S8 family serine peptidase
SC_RS06130	216.752	0.323418	0.142793	2.26494	0.0235162	0.0875237	SCO0840	MarR family winged helix-turn-helix transcriptional regulator
SC_RS39365	366.452	-0.398287	0.175838	-2.26508	0.0235076	0.0875237	SCO7432	snapalysin
SC_RS26115	956.432	-0.339504	0.149945	-2.2642	0.023562	0.0876163	SCO4790	PspC domain-containing protein
SC_RS41050	396.404	-0.405011	0.17888	-2.26415	0.023565	0.0876163	SCO7778	IclR family transcriptional regulator
SC_RS04545	1043.88	0.262835	0.116186	2.26219	0.0236854	0.0880193	SCO0526	alpha/beta fold hydrolase
SC_RS09005	864.073	0.342597	0.151568	2.26035	0.0237997	0.0883988	SCO1406	hypothetical protein
SC_RS38450	451.717	0.316565	0.140098	2.2596	0.0238458	0.088525	SCO7247	universal stress protein
SC_RS38615	308.74	0.383908	0.170001	2.25827	0.023929	0.0887889	SCO7280	ClpP family protease
SC_RS21595	6204.98	0.229666	0.101742	2.25735	0.0239863	0.0889564	SCO3890	thioredoxin-disulfide reductase
SC_RS11775	622.621	0.446661	0.197942	2.25653	0.0240376	0.0891012	SCO1948	M14 family metallopeptidase
SC_RS18505	227.518	0.575755	0.25529	2.2553	0.0241144	0.0893406	SCO3279	cation:proton antiporter
SC_RS15130	180.163	-0.428498	0.19002	-2.25502	0.0241321	0.0893608	SCO2612	nucleoside-diphosphate kinase
SC_RS37405	1872.21	0.564022	0.250169	2.25456	0.0241609	0.0894222	SCO7036	argininosuccinate synthase
SC_RS09395	3704.82	0.403466	0.179087	2.2529	0.0242653	0.089763	SCO1484	glutamine-hydrolyzing carbamoyl-phosphate synthase small subunit
SC_RS10470	611.481	-0.416942	0.185222	-2.25104	0.0243833	0.090154	SCO1691	TetR/AcrR family transcriptional regulator
SC_RS08805	605.756	-0.66351	0.295017	-2.24906	0.024509	0.0905728	SCO1368	ABC transporter permease
SC_RS15085	1381.02	-0.255696	0.113702	-2.24883	0.0245233	0.09058	SCO2604	hypothetical protein
SC_RS17670	7540.07	0.238238	0.106041	2.24666	0.024662	0.0910463	SCO3109	transcription-repair coupling factor
SC_RS06215	680.937	0.292696	0.130428	2.24413	0.0248244	0.091593	SCO0857	TetR/AcrR family transcriptional regulator
SC_RS29295	19147.1	-0.260571	0.116121	-2.24396	0.0248352	0.091593	SCO5423	pyruvate kinase
SC_RS07360	8210.88	0.233795	0.104217	2.24335	0.0248744	0.0916913	SCO1081	electron transfer flavoprotein subunit alpha/FixB family protein
SC_RS35915	153.893	-0.514448	0.22952	-2.24141	0.0249996	0.0921063	SCO6746	GlxA family transcriptional regulator
SC_RS03345	229.892	0.499249	0.222798	2.24082	0.0250379	0.0922011	SCO0285	Na+/H+ antiporter NhaA
SC_RS24750	230.037	-0.524304	0.2341	-2.23966	0.0251132	0.0924319	SCO4519	hypothetical protein
SC_RS30685	2322.22	0.28039	0.125252	2.2386	0.0251819	0.092638	SCO5694	1-deoxy-D-xylulose-5-phosphate reductoisomerase
SC_RS29990	7251.67	0.573063	0.256015	2.2384	0.0251953	0.0926404	SCO5556	HU family DNA-binding protein
SC_RS10375	4876.95	0.248801	0.111215	2.23712	0.0252782	0.0928987	SCO1673	DUF5703 family protein
SC_RS15000	2018.59	-0.255594	0.11432	-2.23577	0.0253668	0.0931773	SCO2589	bifunctional glycosyltransferase/CDP-glycerol:glycerophosphate glycerophosphotransferase
SC_RS18605	849.594	-0.334731	0.14974	-2.23542	0.0253898	0.0932151	SCO3299	RtcB family protein
SC_RS23855	193.046	0.36333	0.162613	2.23432	0.0254618	0.0934325	SCO4335	hypothetical protein
SC_RS09820	42.6473	-0.707239	0.316577	-2.23402	0.0254818	0.0934588	SCO1561	hypothetical protein
SC_RS10130	601.647	0.261214	0.116974	2.2331	0.0255424	0.093634	SCO1624	GNAT family N-acetyltransferase
SC_RS07050	587.443	0.26465	0.118636	2.23078	0.0256958	0.0940428	SCO1019	glycosyltransferase
SC_RS14870	1472.63	-0.289248	0.129671	-2.23063	0.0257054	0.0940428	SCO2564	DNA polymerase III subunit delta
SC_RS28050	11512.6	0.250593	0.112338	2.23071	0.0257	0.0940428	SCO5177	spherulation-specific family 4 protein
SC_RS39040	360.696	0.408548	0.183129	2.23092	0.0256861	0.0940428	SCO7367	arsenic transporter
SC_RS23805	1058.28	-0.312893	0.140413	-2.22838	0.0258554	0.0944992	SCO4325	cold-shock protein
SC_RS24915	192.602	0.36302	0.162908	2.22837	0.025856	0.0944992	SCO4552	chitinase
[truncated: 5,307 more rows]

## Sheet: Sheet 2
gene_name	baseMean	log2FoldChange	lfcSE	stat	pvalue	padj	locus_ID	description
SC_RS39470	6084.13	1.26294	0.495139	2.55069	0.0107511	0.0477495	SCO7453	right-handed parallel beta-helix repeat-containing protein
SC_RS39465	5150.06	1.33539	0.520608	2.56507	0.0103156	0.0462488	SCO7452	methyltransferase
SC_RS15635	26.4532	1.13772	0.438773	2.59296	0.00951538	0.0432873	SCO2710	polysaccharide deacetylase family protein
SC_RS16310	767.18	1.45977	0.550205	2.65313	0.00797494	0.0376094	SCO2841	class F sortase
SC_RS38885	6170.91	1.71592	0.614088	2.79425	0.00520195	0.0267267	SCO7334	maltose alpha-D-glucosyltransferase
SC_RS28745	228.936	1.00811	0.360096	2.79956	0.00511718	0.026414	SCO5313	DUF3152 domain-containing protein
SC_RS26375	140.823	1.14316	0.403188	2.83531	0.00457807	0.0243077	SCO4843	phosphatase PAP2 family protein
SC_RS38900	3042.57	1.62566	0.573107	2.83657	0.00456006	0.0242473	SCO7337	hypothetical protein
SC_RS27755	1122.52	1.64745	0.574528	2.86748	0.0041375	0.0223749	SCO5119	ABC transporter permease
SC_RS27760	1093.71	1.58473	0.550241	2.88007	0.00397591	0.0216776	SCO5120	ABC transporter ATP-binding protein
SC_RS09055	9082.09	1.59761	0.551222	2.8983	0.00375193	0.0206257	SCO1416	membrane protein
SC_RS16315	700.546	1.54441	0.531662	2.90488	0.00367395	0.0203116	SCO2842	hypothetical protein
SC_RS22295	422.901	1.17896	0.396659	2.97221	0.00295664	0.0172809	SCO4035	RNA polymerase sigma factor SigF
SC_RS39450	15736.8	1.59741	0.530459	3.01137	0.00260072	0.0155109	SCO7449	hypothetical protein
SC_RS40570	46.7989	1.27932	0.419471	3.04983	0.00228967	0.0140103	SCO7676	ferredoxin
SC_RS38890	12679.1	1.80001	0.58919	3.05505	0.0022502	0.0138267	SCO7335	alpha-1,4-glucan--maltose-1-phosphate maltosyltransferase
SC_RS27745	2931.2	1.53453	0.502136	3.05601	0.00224305	0.0137944	SCO5117	peptide ABC transporter substrate-binding protein
SC_RS20050	4542.85	1.68434	0.546386	3.0827	0.00205134	0.0128095	SCO3583	Pr6Pr family membrane protein
SC_RS21455	7352.03	1.08477	0.349824	3.1009	0.00192934	0.012193	SCO3863	DUF6344 domain-containing protein
SC_RS36980	35.3854	1.20015	0.385155	3.11601	0.00183314	0.0117071	SCO6955	Na(+)/H(+) antiporter subunit C
SC_RS38895	846.806	1.86123	0.595614	3.1249	0.00177865	0.011409	SCO7336	DUF5133 domain-containing protein
SC_RS27750	960.297	1.67984	0.532307	3.15578	0.00160071	0.0105424	SCO5118	ABC transporter permease
SC_RS23395	1212.5	1.62561	0.514097	3.16208	0.00156648	0.0103666	SCO4241	alpha/beta hydrolase
SC_RS08700	914.798	1.68079	0.515502	3.2605	0.00111217	0.00784315	SCO1347	hypothetical protein
SC_RS28775	1225.5	1.8572	0.563005	3.29872	0.000971268	0.00698434	SCO5319	cupin domain-containing protein
SC_RS28770	3711.74	1.90089	0.56875	3.34222	0.000831099	0.00609391	SCO5318	beta-ketoacyl-[acyl-carrier-protein] synthase family protein
SC_RS32095	1132.35	1.10343	0.328508	3.35891	0.000782502	0.00582175	SCO5970	DUF6099 family protein
SC_RS34860	44.2395	1.05766	0.312579	3.38367	0.000715244	0.00540168	SCO6533	nitrate reductase molybdenum cofactor assembly chaperone
SC_RS04650	40.8316	1.08552	0.320696	3.38489	0.00071206	0.00538541	SCO0547	ACP S-malonyltransferase
SC_RS02980	27.3211	1.24105	0.363359	3.41549	0.000636684	0.00491195	SCO0207	universal stress protein
SC_RS38905	12103.4	1.88016	0.538472	3.49166	0.000480029	0.00388383	SCO7338	glycogen debranching protein GlgX
SC_RS38880	1371.81	1.87932	0.537313	3.49763	0.000469408	0.0038021	SCO7333	maltokinase N-terminal cap-like domain-containing protein
SC_RS16755	517.066	1.1479	0.325703	3.52438	0.000424468	0.00349624	SCO2931	betaine/proline/choline family ABC transporter ATP-binding protein
SC_RS40935	1460.63	1.01763	0.287483	3.53979	0.000400446	0.00333599	SCO7752	DUF6328 family protein
SC_RS02885	1121.44	1.10057	0.308495	3.56755	0.000360337	0.0030722	SCO0187	phytoene/squalene synthase family protein
SC_RS29400	4438.02	1.00225	0.278487	3.59892	0.000319547	0.00277269	SCO5443	alpha-1,4-glucan--maltose-1-phosphate maltosyltransferase
SC_RS13470	51.0937	1.30817	0.361798	3.61575	0.000299476	0.00262033	SCO2289	DoxX family protein
SC_RS39460	4570.85	1.81115	0.498479	3.63334	0.000279773	0.00245971	SCO7451	SchA/CurD-like domain-containing protein
SC_RS06655	574.541	1.32855	0.365199	3.63789	0.000274884	0.00243516	SCO0941	CapA family protein
SC_RS34800	526.264	1.08639	0.297598	3.65052	0.000261708	0.00233745	SCO6521	hypothetical protein
SC_RS02880	2365.07	1.0428	0.284966	3.6594	0.00025281	0.00227198	SCO0186	phytoene desaturase family protein
SC_RS32185	234.757	1.20254	0.328609	3.6595	0.000252711	0.00227198	SCO5988	DUF6299 family protein
SC_RS15645	53.6183	1.23045	0.335608	3.66635	0.00024604	0.00223023	SCO2712	YveK family protein
SC_RS32040	40.0952	1.02093	0.277552	3.67834	0.000234759	0.00214126	SCO5959	cobalt ECF transporter T component CbiQ
SC_RS15640	75.5809	1.13249	0.307385	3.68428	0.000229353	0.00209457	SCO2711	glycosyltransferase
SC_RS19020	574.445	1.21527	0.329717	3.6858	0.000227983	0.00208923	SCO3379	hypothetical protein
SC_RS28765	1323.23	1.89195	0.512279	3.6932	0.000221449	0.00203767	SCO5317	ketosynthase chain-length factor
SC_RS28780	1830.7	1.98238	0.536172	3.69729	0.000217916	0.00200768	SCO5320	SchA/CurD-like domain-containing protein
SC_RS05200	155.724	1.41561	0.381599	3.70968	0.000207525	0.00192408	SCO0656	GvpL/GvpF family gas vesicle protein
SC_RS06630	368.005	1.14765	0.309301	3.71048	0.000206866	0.00192041	SCO0936	polysaccharide deacetylase family protein
SC_RS40545	76.6959	1.08807	0.293012	3.71338	0.000204505	0.00190574	SCO7671	type III polyketide synthase
SC_RS09050	9642	1.8973	0.510826	3.71417	0.000203872	0.00190465	SCO1415	hypothetical protein
SC_RS39175	32.2988	1.42554	0.378569	3.76561	0.000166146	0.00161418	SCO7394	DMT family transporter
SC_RS16275	1217.24	1.13651	0.30142	3.77052	0.000162911	0.00158973	SCO2835	peptidoglycan-binding protein
SC_RS28750	1402.71	2.05627	0.544781	3.77448	0.00016034	0.0015682	SCO5314	TcmI family type II polyketide cyclase
SC_RS06070	711.381	1.26088	0.333671	3.7788	0.000157585	0.00154539	SCO0828	alkaline phosphatase D family protein
SC_RS28755	3574.52	2.0457	0.540152	3.78727	0.000152314	0.0014991	SCO5315	SRPBCC family protein
SC_RS06510	296.529	1.24256	0.326524	3.80541	0.00014157	0.00141493	SCO0912	ergothioneine biosynthesis protein EgtC
SC_RS15650	171.917	1.20197	0.315797	3.80613	0.000141156	0.00141272	SCO2713	GNAT family N-acetyltransferase
SC_RS15820	83.3405	1.00837	0.262821	3.83671	0.000124692	0.00126528	SCO2747	ABC transporter permease/substrate-binding protein
SC_RS38915	319.715	1.23748	0.322434	3.83793	0.000124074	0.00126076	SCO7340	ANTAR domain-containing protein
SC_RS15620	151.793	1.20759	0.314526	3.8394	0.000123334	0.00125499	SCO2707	exopolysaccharide biosynthesis polyprenyl glycosylphosphotransferase
SC_RS15625	37.7428	1.46365	0.381146	3.84012	0.000122973	0.00125306	SCO2708	O-antigen ligase family protein
SC_RS04930	563.785	1.07516	0.279613	3.84518	0.000120463	0.0012309	SCO0601	non-homologous end joining protein Ku
SC_RS03800	299.534	1.23344	0.317724	3.88213	0.000103547	0.00108695	SCO0378	SDR family oxidoreductase
SC_RS21025	518.881	1.15927	0.296144	3.91453	9.05809e-05	0.000966108	SCO3781	hypothetical protein
SC_RS25955	748.632	1.1609	0.295	3.93527	8.31038e-05	0.00089816	SCO4759	polysaccharide deacetylase family protein
SC_RS04985	333.638	1.14206	0.287242	3.97596	7.00957e-05	0.000775938	SCO0613	arginine deiminase
SC_RS28685	112.971	1.0758	0.269112	3.9976	6.39887e-05	0.000718129	SCO5301	penicillin-binding transpeptidase domain-containing protein
SC_RS07985	2108.72	1.0774	0.266664	4.04031	5.33811e-05	0.000622013	SCO1206	1,3,6,8-tetrahydroxynaphthalene synthase
SC_RS20745	269.704	1.54685	0.382498	4.04407	5.25303e-05	0.000613078	SCO3723	GAF domain-containing SpoIIE family protein phosphatase
SC_RS16750	649.787	1.37281	0.338346	4.05742	4.96173e-05	0.000583742	SCO2930	ABC transporter permease
SC_RS17480	2586.27	1.02245	0.251942	4.05829	4.94338e-05	0.000582522	SCO3073	urocanate hydratase
SC_RS06515	230.85	1.22957	0.302218	4.06848	4.73214e-05	0.00056251	SCO0913	L-histidine N(alpha)-methyltransferase
SC_RS05195	113.029	1.58774	0.389124	4.0803	4.49774e-05	0.000539855	SCO0655	gas vesicle protein
SC_RS04475	247.945	1.20435	0.295057	4.08175	4.46975e-05	0.00053799	SCO0511	SDR family NAD(P)-dependent oxidoreductase
SC_RS06615	919.033	1.15973	0.283701	4.08786	4.35365e-05	0.000526326	SCO0933	lipoprotein
SC_RS40560	332.273	1.61635	0.390821	4.13579	3.53741e-05	0.000438039	SCO7674	cupredoxin domain-containing protein
SC_RS22355	308.012	1.49534	0.361234	4.13952	3.48041e-05	0.000431712	SCO4045	HdeD family acid-resistance protein
SC_RS06505	761.511	1.10641	0.26722	4.14043	3.4665e-05	0.000430718	SCO0911	ergothioneine biosynthesis protein EgtB
SC_RS40575	151.461	1.03581	0.250008	4.1431	3.42643e-05	0.000429391	SCO7677	ABC transporter substrate-binding protein
SC_RS38610	267.077	1.00668	0.239606	4.20142	2.65251e-05	0.00034239	SCO7279	helix-turn-helix domain-containing protein
SC_RS22405	331.601	1.36852	0.32555	4.2037	2.62584e-05	0.000339547	SCO4056	hypothetical protein
SC_RS05000	1773.2	1.02426	0.243286	4.21009	2.55272e-05	0.000332445	SCO0616	glycoside hydrolase family 65 protein
SC_RS16745	1578.58	1.21447	0.28789	4.21853	2.459e-05	0.000320812	SCO2929	RNA-guided endonuclease InsQ/TnpB family protein
SC_RS32490	428.289	1.07391	0.253002	4.24468	2.18907e-05	0.000291318	SCO6050	polysaccharide deacetylase family protein
SC_RS40540	52.0529	1.37479	0.322541	4.26239	2.02253e-05	0.000270634	SCO7670	isoprenylcysteine carboxyl methyltransferase family protein
SC_RS12185	51.9254	1.36741	0.32044	4.26731	1.97845e-05	0.000265709	SCO2030	ADP-ribosylglycohydrolase family protein
SC_RS19945	8348.21	1.19737	0.279503	4.28393	1.83623e-05	0.000248897	SCO3562	SulP family inorganic anion transporter
SC_RS24265	142.815	1.13219	0.263085	4.30352	1.68105e-05	0.000232034	SCO4419	pyridoxamine 5'-phosphate oxidase family protein
SC_RS38910	1124.43	1.17099	0.272118	4.30323	1.68325e-05	0.000232034	SCO7339	VOC family protein
SC_RS29865	65.6112	1.30864	0.303047	4.31829	1.57246e-05	0.000219663	SCO5536	acyl-CoA carboxylase epsilon subunit
SC_RS39830	49.4774	1.23838	0.286053	4.3292	1.49654e-05	0.000210264	SCO7526	Cmx/CmrA family chloramphenicol efflux MFS transporter
SC_RS13465	134.712	1.2684	0.292478	4.33673	1.44617e-05	0.000203971	SCO2288	hypothetical protein
SC_RS24260	184.109	1.13842	0.261954	4.34589	1.38712e-05	0.000196953	SCO4418	pyridoxine/pyridoxamine 5'-phosphate oxidase
SC_RS12355	37587.3	2.21406	0.505974	4.37584	1.20964e-05	0.000175699	SCO2063	hypothetical protein
SC_RS05185	272.979	1.56962	0.358394	4.37959	1.18904e-05	0.000173742	SCO0653	hypothetical protein
SC_RS15655	1594.57	1.2827	0.292159	4.39043	1.13128e-05	0.000166972	SCO2714	glycoside hydrolase family 26 protein
SC_RS14450	58.3288	1.6606	0.37472	4.43159	9.35427e-06	0.000141496	SCO2480	class F sortase
SC_RS38765	325.657	1.05352	0.237605	4.43393	9.25293e-06	0.000140253	SCO7310	cyclic nucleotide-binding domain-containing protein
SC_RS32380	6933.47	1.12223	0.25301	4.43554	9.18435e-06	0.000139503	SCO6029	response regulator transcription factor
SC_RS04955	84.6157	1.16441	0.262305	4.43915	9.03139e-06	0.000137465	SCO0606	hypothetical protein
SC_RS23510	2759.55	1.04773	0.233244	4.492	7.0559e-06	0.000110861	SCO4265	MFS transporter
SC_RS39350	108.133	1.60592	0.357382	4.49357	7.00391e-06	0.000110281	SCO7429	hypothetical protein
SC_RS12810	4965.56	1.28845	0.285932	4.50614	6.60163e-06	0.000104624	SCO2153	L,D-transpeptidase
SC_RS06625	696.709	1.58141	0.349502	4.52474	6.04685e-06	9.66703e-05	SCO0935	class F sortase
SC_RS28725	474.62	1.04868	0.230854	4.54261	5.5563e-06	8.96122e-05	SCO5309	non-homologous end joining protein Ku
SC_RS21285	4749.81	1.45345	0.319679	4.54659	5.45228e-06	8.81292e-05	SCO3831	pyruvate dehydrogenase (acetyl-transferring) E1 component subunit alpha
SC_RS22410	2096.72	1.48154	0.325194	4.55586	5.21716e-06	8.50816e-05	SCO4057	MIP/aquaporin family protein
SC_RS37060	421.142	1.01232	0.222114	4.55767	5.17254e-06	8.49227e-05	SCO6970	MDR family MFS transporter
SC_RS30485	944.48	1.07879	0.236197	4.56733	4.93966e-06	8.20208e-05	SCO5654	ABC transporter ATP-binding protein
SC_RS16760	202.972	1.11069	0.243	4.57075	4.85971e-06	8.09431e-05	SCO2932	ABC transporter permease
SC_RS04880	1778.24	1.44192	0.315478	4.57058	4.86368e-06	8.09431e-05	SCO0591	lysozyme
SC_RS17090	3920.96	1.12182	0.244945	4.57989	4.65215e-06	7.86773e-05	SCO2997	CDP-glycerol glycerophosphotransferase family protein
SC_RS33885	93.5408	1.57224	0.341723	4.60093	4.20605e-06	7.17977e-05	SCO6332	hypothetical protein
SC_RS07880	418.007	1.06677	0.230686	4.62436	3.75752e-06	6.56758e-05	SCO1185	hypothetical protein
SC_RS33265	492.928	1.24593	0.268229	4.64501	3.40057e-06	6.04491e-05	SCO6203	hypothetical protein
SC_RS05170	973.982	1.61616	0.346846	4.6596	3.1683e-06	5.65955e-05	SCO0650	gas vesicle structural protein GvpA
SC_RS05180	306.557	1.65877	0.355892	4.66089	3.14849e-06	5.63795e-05	SCO0652	gas vesicle protein GvpG
SC_RS15815	102.233	1.07376	0.229981	4.6689	3.02823e-06	5.4763e-05	SCO2746	sugar ABC transporter ATP-binding protein
SC_RS14290	514.899	1.68566	0.360582	4.67483	2.94201e-06	5.37358e-05	SCO2451	rod shape-determining protein
SC_RS02890	310.594	1.07376	0.229084	4.68718	2.76995e-06	5.12336e-05	SCO0188	DUF5914 domain-containing protein
SC_RS16545	1113.49	1.09169	0.232889	4.68761	2.76415e-06	5.12336e-05	SCO2889	MFS transporter
SC_RS15615	177.023	1.4491	0.307662	4.71003	2.47679e-06	4.63986e-05	SCO2706	glycosyltransferase
SC_RS15500	472.479	1.06151	0.225119	4.71532	2.41335e-06	4.54144e-05	SCO2684	GTPase
SC_RS16265	336.419	1.18449	0.251222	4.71492	2.41804e-06	4.54144e-05	SCO2833	lytic polysaccharide monooxygenase auxiliary activity family 9 protein
SC_RS07105	3955.21	2.39949	0.508218	4.72139	2.34238e-06	4.42207e-05	SCO1030	ATP-binding protein
SC_RS27425	260.579	1.1303	0.239368	4.722	2.33536e-06	4.42025e-05	SCO5053	polysaccharide deacetylase family protein
SC_RS06485	411.712	1.08993	0.230595	4.72659	2.28326e-06	4.35348e-05	SCO0907	NAD(P)-dependent oxidoreductase
SC_RS11245	2726.21	1.33966	0.283456	4.72615	2.28817e-06	4.35348e-05	SCO1843	alpha/beta hydrolase family protein
SC_RS23520	92.6021	1.12528	0.237799	4.73205	2.22264e-06	4.25759e-05	SCO4267	NAD(P)-binding protein
SC_RS05190	1071.88	1.64855	0.346901	4.75223	2.01189e-06	3.8989e-05	SCO0654	SRPBCC family protein
SC_RS32315	122.127	1.06745	0.224478	4.75527	1.98182e-06	3.86111e-05	SCO6015	PIN domain-containing protein
SC_RS40940	813.436	1.25286	0.262384	4.7749	1.79795e-06	3.5332e-05	SCO7753	helix-turn-helix transcriptional regulator
SC_RS05175	618.358	1.61881	0.337535	4.79598	1.61885e-06	3.2227e-05	SCO0651	GvpL/GvpF family gas vesicle protein
SC_RS40565	147.551	1.92694	0.401109	4.80402	1.5551e-06	3.12131e-05	SCO7675	hypothetical protein
SC_RS11120	732.463	1.25101	0.260034	4.81095	1.50217e-06	3.03173e-05	SCO1819	GlsB/YeaQ/YmgE family stress response membrane protein
SC_RS39815	1464.19	1.39642	0.288985	4.83216	1.35059e-06	2.80734e-05	SCO7523	ATP-dependent Clp protease ATP-binding subunit
SC_RS28785	926.616	1.63093	0.337303	4.8352	1.33012e-06	2.7845e-05	SCO5321	FAD-dependent oxidoreductase
SC_RS38170	616.892	1.21896	0.25169	4.84311	1.27825e-06	2.69191e-05	SCO7191	SDR family oxidoreductase
SC_RS39825	1931.14	1.30567	0.269597	4.84306	1.27853e-06	2.69191e-05	SCO7525	FdhF/YdeP family oxidoreductase
SC_RS35015	87.1579	1.07853	0.222347	4.85068	1.23038e-06	2.61313e-05	SCO6564	beta-ketoacyl-ACP synthase III
SC_RS10350	961.902	1.38839	0.285589	4.86148	1.16512e-06	2.48174e-05	SCO1668	hypothetical protein
SC_RS17095	3116.97	1.49346	0.305659	4.88604	1.02887e-06	2.21085e-05	SCO2998	glycosyltransferase family 2 protein
SC_RS37570	368.759	1.83045	0.372454	4.91458	8.8974e-07	1.95796e-05	SCO7068	hypothetical protein
SC_RS27415	425.906	1.50304	0.305127	4.92594	8.39541e-07	1.85869e-05	SCO5050	nucleotide sugar dehydrogenase
SC_RS04465	7763.72	1.42153	0.288175	4.93287	8.10311e-07	1.79943e-05	SCO0509	glycerol kinase GlpK
SC_RS12970	389.207	1.21859	0.246841	4.93675	7.94341e-07	1.76935e-05	SCO2187	peptidoglycan recognition protein family protein
SC_RS12190	80.7027	1.57053	0.317079	4.95312	7.30319e-07	1.65192e-05	SCO2031	ADP-ribosylglycohydrolase family protein
SC_RS04470	382.76	1.32134	0.265923	4.96886	6.73464e-07	1.54242e-05		SDR family NAD(P)-dependent oxidoreductase
SC_RS39455	1404.77	1.69833	0.339398	5.00396	5.61657e-07	1.31944e-05	SCO7450	class F sortase
SC_RS38875	2526.02	1.76066	0.351376	5.01076	5.42141e-07	1.29865e-05	SCO7332	1,4-alpha-glucan branching enzyme
SC_RS07995	130.315	1.35711	0.270417	5.0186	5.20498e-07	1.25919e-05	SCO1208	cupin domain-containing protein
SC_RS21055	601.569	1.02709	0.203736	5.04128	4.62436e-07	1.13374e-05	SCO3787	hypothetical protein
SC_RS28065	406.059	1.30083	0.257945	5.04305	4.58158e-07	1.12704e-05	SCO5180	alpha/beta hydrolase
SC_RS14445	81.4702	1.74374	0.345102	5.05283	4.35305e-07	1.07808e-05	SCO2479	hypothetical protein
SC_RS39495	539.856	1.79719	0.354497	5.06967	3.98496e-07	9.97058e-06	SCO7458	resuscitation-promoting factor protein RpfE
SC_RS30680	4344.19	1.0646	0.209527	5.08096	3.75527e-07	9.49342e-06	SCO5693	acyl-CoA dehydrogenase family protein
SC_RS05250	2814.74	1.5303	0.300177	5.09801	3.43244e-07	8.83008e-06	SCO0666	catalase CatB
SC_RS27710	3342.41	1.23582	0.241299	5.12153	3.03072e-07	7.97801e-06	SCO5110	ABC transporter family substrate-binding protein
SC_RS04625	414.819	1.34015	0.261109	5.13255	2.85842e-07	7.67779e-06	SCO0542	SpoIIE family protein phosphatase
SC_RS39375	1818.85	1.60117	0.311266	5.14407	2.68856e-07	7.27504e-06	SCO7434	PepSY domain-containing protein
SC_RS07420	513.994	1.06347	0.206598	5.14753	2.63935e-07	7.16843e-06	SCO1093	VOC family protein
SC_RS02245	410.479	1.26426	0.245422	5.15139	2.58563e-07	7.04874e-06	SCO0043	SDR family oxidoreductase
SC_RS07990	732.832	1.72755	0.331268	5.21497	1.83848e-07	5.18609e-06	SCO1207	cytochrome P450
SC_RS05245	965.212	1.8523	0.354881	5.21951	1.79398e-07	5.08016e-06	SCO0665	hypothetical protein
SC_RS04995	3213.23	1.47931	0.282769	5.23152	1.68123e-07	4.79809e-06	SCO0615	hypothetical protein
SC_RS39065	593.155	1.47802	0.280957	5.26067	1.43529e-07	4.24043e-06	SCO7372	DoxX family protein
SC_RS39820	207.707	1.29981	0.245584	5.29272	1.20509e-07	3.59364e-06	SCO7524	SRPBCC family protein
SC_RS39180	816.166	1.69507	0.320106	5.29534	1.18798e-07	3.55712e-06	SCO7395	glycine betaine/L-proline transporter ProP
SC_RS34870	482.062	1.23129	0.232338	5.29954	1.16097e-07	3.50497e-06	SCO6535	nitrate reductase subunit alpha
SC_RS06725	3542.53	1.50532	0.283887	5.30254	1.14204e-07	3.46408e-06	SCO0954	GNAT family N-acetyltransferase
SC_RS21110	119.509	1.24169	0.233564	5.31629	1.05903e-07	3.29245e-06	SCO3797	AI-2E family transporter
SC_RS12180	70.6262	1.94041	0.364769	5.31955	1.04023e-07	3.24784e-06	SCO2029	ADP-ribosylglycohydrolase family protein
SC_RS28695	559.862	1.8607	0.349204	5.3284	9.90833e-08	3.10688e-06	SCO5303	SH3 domain-containing protein
SC_RS06525	992.257	1.15089	0.215718	5.33516	9.54615e-08	3.01889e-06	SCO0915	dodecin
SC_RS27420	241.809	1.70065	0.318808	5.33439	9.5864e-08	3.01889e-06	SCO5051	glycosyltransferase family 2 protein
SC_RS37020	516.079	1.52107	0.284481	5.34682	8.9511e-08	2.85575e-06	SCO6963	lipoprotein
SC_RS38605	3688.73	1.15427	0.214826	5.37305	7.7414e-08	2.53626e-06	SCO7278	RNA polymerase sigma factor SigF
SC_RS06620	3609.77	1.91969	0.356409	5.38619	7.19687e-08	2.38777e-06	SCO0934	hypothetical protein
SC_RS18155	498.94	1.78586	0.33051	5.40335	6.54077e-08	2.20216e-06	SCO3208	M6 family metalloprotease domain-containing protein
SC_RS07210	1224.09	1.05762	0.195278	5.41596	6.09614e-08	2.07155e-06	SCO1051	ABC-2 transporter permease
SC_RS06180	692.011	1.24065	0.228469	5.43028	5.62658e-08	1.96457e-06	SCO0850	hypothetical protein
SC_RS02820	290.544	1.01613	0.186647	5.44413	5.20591e-08	1.84483e-06	SCO0174	pyridoxamine 5'-phosphate oxidase family protein
SC_RS06165	994.174	1.16881	0.213939	5.46327	4.67437e-08	1.69042e-06	SCO0847	VOC family protein
SC_RS03200	790.011	1.88495	0.342165	5.50888	3.61123e-08	1.36703e-06	SCO0256	acetoin reductase
SC_RS33890	129.132	1.34921	0.244406	5.52036	3.38302e-08	1.31971e-06	SCO6333	hypothetical protein
SC_RS14510	649.648	1.27957	0.230119	5.56045	2.69081e-08	1.10444e-06	SCO2492	excalibur calcium-binding domain-containing protein
SC_RS05165	742.075	1.76829	0.317397	5.57122	2.52962e-08	1.04415e-06	SCO0649	gas vesicle protein GvpO
SC_RS40555	599.986	1.77553	0.318411	5.57622	2.45808e-08	1.02038e-06	SCO7673	lipoprotein
SC_RS03205	1112.17	1.88173	0.337253	5.57956	2.41126e-08	1.00667e-06	SCO0257	amidohydrolase family protein
SC_RS38810	3445.38	1.20569	0.215769	5.58789	2.29847e-08	9.6901e-07	SCO7319	NAD(P)/FAD-dependent oxidoreductase
SC_RS33865	967.037	1.21574	0.217594	5.58719	2.3078e-08	9.6901e-07	SCO6327	SHOCT domain-containing protein
SC_RS38490	3737.97	1.64206	0.292777	5.60858	2.03993e-08	8.76689e-07	SCO7255	baeRF3 domain-containing protein
SC_RS08860	1160.72	1.15951	0.2053	5.64788	1.62435e-08	7.10627e-07	SCO1379	PRC-barrel domain-containing protein
SC_RS34865	214.927	1.06855	0.188675	5.66344	1.48367e-08	6.56951e-07	SCO6534	nitrate reductase subunit beta
SC_RS11350	28818.3	1.11933	0.197127	5.67819	1.36128e-08	6.10153e-07	SCO1864	diaminobutyrate acetyltransferase
SC_RS02990	101.765	1.32636	0.233113	5.68977	1.27213e-08	5.77279e-07	SCO0209	hypothetical protein
SC_RS34570	5798.54	1.62544	0.285511	5.69307	1.24778e-08	5.69768e-07	SCO6475	3-hydroxyacyl-CoA dehydrogenase family protein
SC_RS05515	341.383	1.63347	0.286616	5.69915	1.20405e-08	5.53258e-07	SCO0718	hypothetical protein
SC_RS14295	117.102	1.54358	0.270621	5.70382	1.17149e-08	5.41702e-07	SCO2452	GAF domain-containing sensor histidine kinase
SC_RS02760	1759.54	1.11909	0.195097	5.73611	9.68783e-09	4.53713e-07	SCO0163	bifunctional aminoglycoside phosphotransferase/ATP-binding protein
SC_RS06500	1665.6	1.41153	0.245643	5.74625	9.12428e-09	4.32795e-07	SCO0910	ergothioneine biosynthesis glutamate--cysteine ligase EgtA
SC_RS06730	1886.65	1.57564	0.273434	5.7624	8.29254e-09	4.01227e-07	SCO0955	hypothetical protein
SC_RS22350	109.785	1.7399	0.299128	5.81657	6.00681e-09	3.04762e-07		hypothetical protein
SC_RS29000	3947.42	1.66225	0.282082	5.89277	3.7977e-09	2.01058e-07	SCO5364	serine hydroxymethyltransferase
SC_RS34105	462.684	1.12616	0.191023	5.89541	3.73746e-09	1.99359e-07	SCO6379	DedA family protein
SC_RS32065	128.039	1.8473	0.313338	5.89556	3.73422e-09	1.99359e-07	SCO5964	chloride channel protein
SC_RS21045	399.027	1.50438	0.254862	5.90274	3.57509e-09	1.97322e-07	SCO3785	PP2C family protein-serine/threonine phosphatase
SC_RS40070	200.4	1.79059	0.30339	5.90196	3.59209e-09	1.97322e-07	SCO7574	hypothetical protein
SC_RS05295	211.512	1.26599	0.214061	5.91417	3.33545e-09	1.86021e-07	SCO0675	SpoIIE family protein phosphatase
SC_RS21005	2898.08	1.25401	0.210684	5.95207	2.64779e-09	1.52321e-07	SCO3777	aminopeptidase P family protein
SC_RS07110	393.517	1.74586	0.293066	5.95723	2.56549e-09	1.48758e-07	SCO1031	ABC transporter permease
SC_RS33870	189.434	1.62944	0.270716	6.019	1.75502e-09	1.05968e-07	SCO6328	hypothetical protein
SC_RS21050	1514.92	1.35114	0.222552	6.07111	1.27029e-09	8.14098e-08	SCO3786	hypothetical protein
SC_RS07205	5378.98	1.26996	0.208966	6.07737	1.22172e-09	7.89903e-08	SCO1050	Dps family protein
SC_RS04555	509.625	1.2095	0.198642	6.08883	1.13742e-09	7.41962e-08	SCO0528	lipoprotein
SC_RS12965	666.19	1.25883	0.206438	6.09782	1.07523e-09	7.07715e-08	SCO2186	DUF4240 domain-containing protein
SC_RS03215	554.649	1.51718	0.248759	6.09901	1.06725e-09	7.07715e-08	SCO0259	NAD(P)-dependent alcohol dehydrogenase
SC_RS24995	8226.29	1.23947	0.201364	6.15536	7.49063e-10	5.02078e-08	SCO4568	NADH-quinone oxidoreductase subunit G
SC_RS24985	4729.93	1.05512	0.170732	6.17997	6.41134e-10	4.37768e-08	SCO4566	NADH-quinone oxidoreductase subunit NuoE
SC_RS10710	151.838	1.85858	0.299139	6.21311	5.19463e-10	3.64923e-08	SCO1740	DUF3533 domain-containing protein
SC_RS30480	575.886	1.46275	0.23456	6.23616	4.48438e-10	3.24385e-08	SCO5653	hypothetical protein
SC_RS02895	910.98	1.11564	0.17819	6.26095	3.82633e-10	2.79552e-08	SCO0189	FAD-dependent oxidoreductase
SC_RS33860	1352.51	1.36129	0.215947	6.30381	2.90412e-10	2.21892e-08	SCO6326	DUF7144 family membrane protein
SC_RS28690	474.4	1.66021	0.261837	6.34062	2.28843e-10	1.79777e-08	SCO5302	FtsW/RodA/SpoVE family cell cycle protein
SC_RS38495	918.958	1.26393	0.198401	6.3706	1.88291e-10	1.51171e-08	SCO7256	alpha/beta hydrolase
SC_RS34115	24574.8	1.62548	0.253737	6.40616	1.49227e-10	1.23892e-08	SCO6381	Ca2+-dependent phosphoinositide-specific phospholipase C
SC_RS06530	2478.61	1.20991	0.188112	6.43186	1.26055e-10	1.0832e-08	SCO0916	phosphatase domain-containing protein
SC_RS21000	2149.95	1.38052	0.214696	6.43012	1.27505e-10	1.0832e-08	SCO3776	DUF6479 family protein
SC_RS08155	500.749	1.73453	0.269679	6.43184	1.26067e-10	1.0832e-08	SCO1240	C40 family peptidase
SC_RS03210	359.278	2.01233	0.312659	6.43618	1.2252e-10	1.07847e-08	SCO0258	iron-sulfur cluster assembly protein
SC_RS02905	1092.16	1.02992	0.159907	6.44075	1.18882e-10	1.05921e-08	SCO0191	lycopene cyclase family protein
SC_RS24420	2113.5	1.51815	0.235581	6.44428	1.16153e-10	1.04767e-08	SCO4451	MFS transporter
SC_RS40950	260.722	1.77798	0.274695	6.47256	9.63581e-11	8.7999e-09	SCO7755	DUF5133 domain-containing protein
SC_RS11200	704.219	1.0175	0.15377	6.61704	3.66458e-11	3.50392e-09	SCO1834	hypothetical protein
SC_RS02900	900.661	1.07698	0.162787	6.6159	3.69288e-11	3.50392e-09	SCO0190	class I SAM-dependent methyltransferase
SC_RS25000	4587.72	1.25463	0.188361	6.66077	2.72402e-11	2.68942e-09	SCO4569	NADH-quinone oxidoreductase subunit NuoH
SC_RS04165	410.001	1.65874	0.2489	6.66427	2.65988e-11	2.66206e-09	SCO0450	MASE1 domain-containing protein
SC_RS11355	78701.7	1.00586	0.149412	6.73215	1.6717e-11	1.7202e-09	SCO1865	diaminobutyrate--2-oxoglutarate transaminase
SC_RS38920	1722.75	1.67273	0.247681	6.75357	1.44251e-11	1.54985e-09	SCO7341	SigB/SigF/SigG family RNA polymerase sigma factor
SC_RS37215	480.194	1.55213	0.228388	6.79605	1.07527e-11	1.28095e-09	SCO6998	cytochrome P450
SC_RS05380	1635.01	1.88263	0.277177	6.79217	1.10457e-11	1.28095e-09	SCO0692	hypothetical protein
SC_RS04935	591.817	1.7623	0.258026	6.82993	8.49537e-12	1.05199e-09	SCO0602	peptidoglycan bridge formation glycyltransferase FemY
SC_RS25010	6878.74	1.05698	0.15385	6.87015	6.41342e-12	8.22043e-10	SCO4571	NADH-quinone oxidoreductase subunit J
SC_RS33880	551.711	1.58928	0.229394	6.92813	4.26431e-12	5.5634e-10	SCO6331	DUF2252 domain-containing protein
SC_RS32070	2360.79	2.42142	0.346306	6.99215	2.70698e-12	3.87789e-10	SCO5965	DUF7144 family membrane protein
SC_RS40945	516.402	1.55107	0.220097	7.04724	1.82506e-12	2.77789e-10	SCO7754	STAS domain-containing protein
SC_RS06075	390.053	1.29866	0.183034	7.09519	1.29176e-12	2.09724e-10	SCO0829	alpha-lytic protease prodomain-containing protein
SC_RS37555	1347.33	1.10249	0.149613	7.36892	1.72018e-13	3.44246e-11	SCO7065	hypothetical protein
SC_RS33875	733.531	1.67065	0.225657	7.40348	1.32662e-13	2.76922e-11	SCO6330	potassium channel family protein
SC_RS02810	848.865	1.43249	0.192722	7.43292	1.0623e-13	2.28269e-11	SCO0172	universal stress protein
SC_RS17955	27372.3	2.23048	0.292155	7.63456	2.26587e-14	5.70842e-12	SCO3169	hypothetical protein
SC_RS02750	1645.26	1.2806	0.16423	7.79759	6.31016e-15	1.70748e-12	SCO0160	helix-turn-helix domain-containing protein
SC_RS04275	571.899	1.14014	0.138726	8.21867	2.05777e-16	7.1591e-14	SCO0472	zinc metallochaperone AztD
SC_RS39905	1779.28	1.22257	0.137369	8.89991	5.58945e-19	2.91689e-16	SCO7541	SpoIIE family protein phosphatase
SC_RS32035	294.642	2.94755	0.272879	10.8017	3.37851e-27	6.17085e-24	SCO5958	ATP-binding cassette domain-containing protein
SC_RS32030	3231.63	3.20068	0.220849	14.4926	1.34968e-47	9.86073e-44	SCO5957	MFS transporter

## Sheet: Sheet 3
gene_name	baseMean	log2FoldChange	lfcSE	stat	pvalue	padj	locus_ID	description
SC_RS15995	1089.83	-1.37737	0.521513	-2.64109	0.00826386	0.0387024	SCO2782	lysine decarboxylase DesA
SC_RS23430	72.0346	-1.01021	0.349778	-2.88815	0.00387517	0.0212075	SCO4248	phage tail protein
SC_RS11955	1052.76	-1.60441	0.549541	-2.91955	0.00350541	0.01964	SCO1985	FUSC family protein
SC_RS16005	256.704	-1.19762	0.40432	-2.96206	0.00305585	0.0177191	SCO2784	GNAT family N-acetyltransferase
SC_RS33155	128.063	-1.16349	0.364706	-3.1902	0.00142174	0.00960651	SCO6181	glycosyltransferase
SC_RS35165	427.911	-1.01823	0.316695	-3.21516	0.0013037	0.00898572	SCO6593	hypothetical protein
SC_RS37705	29.9667	-1.45764	0.452332	-3.22249	0.00127082	0.00877097	SCO7096	hypothetical protein
SC_RS25265	63.563	-1.27332	0.39334	-3.2372	0.00120707	0.00843101	SCO4621	plasmid transfer protein TraA
SC_RS05690	91.9406	-1.10904	0.333716	-3.3233	0.000889592	0.00646703	SCO0752	S1 family peptidase
SC_RS38665	908.472	-1.09608	0.329411	-3.3274	0.000876608	0.00638534	SCO7290	LLM class F420-dependent oxidoreductase
SC_RS03865	120.778	-1.05158	0.310476	-3.38698	0.000706678	0.0053558	SCO0391	glycosyltransferase
SC_RS33165	88.3315	-1.26705	0.373175	-3.39533	0.000685463	0.00522755	SCO6183	glycosyltransferase family 9 protein
SC_RS13120	176.53	-1.38479	0.404066	-3.42714	0.000609977	0.00473591	SCO2218	lipoprotein
SC_RS26705	919.397	-1.02114	0.297673	-3.43042	0.00060265	0.004684	SCO4909	ATP-binding protein
SC_RS06695	129.681	-1.28357	0.372678	-3.44419	0.000572775	0.00449967	SCO0949	glycoside hydrolase 5 family protein
SC_RS15840	122.897	-1.05716	0.304435	-3.47253	0.000515578	0.00411674	SCO2751	dihydrodipicolinate synthase family protein
SC_RS16875	373.48	-1.05298	0.298599	-3.52641	0.000421232	0.00347742	SCO2954	sigma-70 family RNA polymerase sigma factor
SC_RS27980	630.603	-1.02151	0.286543	-3.56496	0.000363913	0.00309157	SCO5163	hypothetical protein
SC_RS35590	269.076	-1.47844	0.405898	-3.64238	0.000270124	0.00240088	SCO6681	class III lanthionine synthetase LanKC
SC_RS32810	792.349	-1.09123	0.294771	-3.70197	0.00021393	0.00197594	SCO6113	ABC transporter permease
SC_RS23445	89.637	-1.06201	0.284902	-3.72763	0.000193289	0.00182687	SCO4251	hypothetical protein
SC_RS23045	51.4513	-1.30232	0.348436	-3.73761	0.000185781	0.00176964	SCO4171	hypothetical protein
SC_RS15845	253.419	-1.13547	0.303062	-3.74664	0.000179216	0.00172056	SCO2752	Gfo/Idh/MocA family protein
SC_RS25090	65.5341	-1.02339	0.272929	-3.74967	0.000177066	0.00170441	SCO4587	flavodoxin family protein
SC_RS17540	29.1656	-1.42411	0.377902	-3.76846	0.000164259	0.00159797	SCO3085	ammonium transporter
SC_RS03875	661.578	-1.24395	0.329414	-3.77624	0.000159214	0.00155927	SCO0393	glycosyltransferase family protein
SC_RS06715	314.994	-1.03478	0.272311	-3.79998	0.000144708	0.00143646	SCO0953	LacI family DNA-binding transcriptional regulator
SC_RS07540	419.065	-1.32248	0.347671	-3.80381	0.000142485	0.00142097	SCO1118	FUSC family protein
SC_RS06705	160.925	-1.39742	0.357744	-3.9062	9.37574e-05	0.000995627	SCO0951	carbohydrate ABC transporter permease
SC_RS03870	942.626	-1.18854	0.304014	-3.90948	9.24966e-05	0.000985103	SCO0392	class I SAM-dependent methyltransferase
SC_RS25970	3547.13	-1.054	0.268229	-3.92947	8.51342e-05	0.000916039	SCO4762	chaperonin GroEL
SC_RS30380	1957.41	-1.01704	0.256868	-3.95938	7.51453e-05	0.000823105	SCO5632	hypothetical protein
SC_RS28175	58.0081	-1.18139	0.295905	-3.99248	6.53857e-05	0.000729325		hypothetical protein
SC_RS19235	201.593	-1.06074	0.264833	-4.00531	6.19354e-05	0.00070155	SCO3423	ATP-binding protein
SC_RS23455	1223.14	-2.13252	0.531361	-4.01331	5.98721e-05	0.000683477	SCO4253	phage tail sheath subtilisin-like domain-containing protein
SC_RS16010	1088.97	-1.4254	0.353865	-4.02809	5.6232e-05	0.000651079	SCO2785	desferrioxamine E synthetase DesD
SC_RS39230	61.064	-1.52548	0.374813	-4.06999	4.70158e-05	0.000560355	SCO7405	sugar O-acetyltransferase
SC_RS33160	71.6241	-1.40648	0.339648	-4.14099	3.45805e-05	0.000430401	SCO6182	D-glycero-alpha-D-manno-heptose-1,7-bisphosphate 7-phosphatase
SC_RS35425	115.034	-1.24771	0.296598	-4.20673	2.59089e-05	0.000335621	SCO6647	CDP-alcohol phosphatidyltransferase family protein
SC_RS15725	239.419	-1.16014	0.27431	-4.22929	2.3443e-05	0.000308047		helix-turn-helix transcriptional regulator
SC_RS25270	88.7909	-1.70447	0.402799	-4.23155	2.32083e-05	0.000306065	SCO4622	hypothetical protein
SC_RS29415	341.695	-1.27949	0.301688	-4.24111	2.22416e-05	0.000294912	SCO5446	M4 family metallopeptidase
SC_RS25965	2852.95	-1.29185	0.304486	-4.24272	2.20831e-05	0.000293344	SCO4761	co-chaperone GroES
SC_RS35025	1317.54	-1.02396	0.239757	-4.27081	1.9476e-05	0.000262048	SCO6566	ROK family transcriptional regulator
SC_RS35595	326.465	-1.70977	0.399573	-4.27899	1.87747e-05	0.000253545	SCO6682	mycelium formation morphogenetic lantipeptide SapB
SC_RS03880	268.5	-1.19062	0.277212	-4.295	1.74697e-05	0.000238122	SCO0394	PIG-L deacetylase family protein
SC_RS25290	40.4632	-1.47734	0.343815	-4.29691	1.73198e-05	0.00023652	SCO4626	hypothetical protein
SC_RS14075	223.086	-1.3079	0.303457	-4.31	1.63252e-05	0.000227618	SCO2408	pyridoxal phosphate-dependent aminotransferase
SC_RS13115	2596.93	-1.42178	0.32819	-4.33218	1.47639e-05	0.000207833	SCO2217	DUF1996 domain-containing protein
SC_RS41200	55.626	-1.30427	0.299864	-4.34953	1.36431e-05	0.00019506	SCO7811	DUF998 domain-containing protein
SC_RS35460	205.894	-1.24694	0.285152	-4.37289	1.2261e-05	0.000177033	SCO6655	GTP cyclohydrolase II
SC_RS06700	148.977	-1.38925	0.316484	-4.38964	1.1354e-05	0.000167242	SCO0950	carbohydrate ABC transporter permease
SC_RS06710	589.063	-1.54073	0.349419	-4.4094	1.03657e-05	0.00015487	SCO0952	ABC transporter substrate-binding protein
SC_RS23450	51.6585	-2.01696	0.457129	-4.41225	1.02304e-05	0.000153162	SCO4252	phage tail protein
SC_RS37375	233.659	-1.33984	0.303229	-4.41857	9.93579e-06	0.000149057	SCO7030	carbohydrate ABC transporter permease
SC_RS25255	165.997	-1.28167	0.289765	-4.42313	9.72822e-06	0.000146244	SCO4619	hypothetical protein
SC_RS35095	400.525	-1.20541	0.272199	-4.42841	9.49324e-06	0.000143301	SCO6580	sugar phosphate isomerase/epimerase family protein
SC_RS08560	3067.82	-1.03664	0.233004	-4.44905	8.62527e-06	0.000131558	SCO1319	membrane protein
SC_RS27780	139.875	-1.52377	0.3417	-4.45939	8.21943e-06	0.000126958	SCO5124	DUF397 domain-containing protein
SC_RS25250	68.5669	-1.60599	0.355396	-4.51888	6.21674e-06	9.91692e-05	SCO4618	bifunctional DNA primase/polymerase
SC_RS10740	686.539	-1.09394	0.240479	-4.54899	5.39031e-06	8.75146e-05	SCO1746	S1 family peptidase
SC_RS37310	112.42	-1.22421	0.268593	-4.55786	5.16768e-06	8.49227e-05	SCO7017	endonuclease/exonuclease/phosphatase family protein
SC_RS23420	310.359	-1.01197	0.221811	-4.56231	5.05927e-06	8.36268e-05	SCO4246	VgrG-related protein
SC_RS16700	1325.07	-1.12855	0.246717	-4.57428	4.77851e-06	7.98896e-05	SCO2920	immune inhibitor A domain-containing protein
SC_RS17575	1172.45	-1.23207	0.267536	-4.60525	4.11969e-06	7.08199e-05	SCO3090	ABC transporter permease
SC_RS25245	146.322	-1.37114	0.297139	-4.61449	3.94058e-06	6.82224e-05	SCO4617	ATP-binding protein
SC_RS28615	284.512	-1.19425	0.257984	-4.62915	3.6717e-06	6.43296e-05	SCO5286	lysozyme
SC_RS37965	155.774	-1.21136	0.261452	-4.63321	3.60035e-06	6.33834e-05	SCO7149	VOC family protein
SC_RS35445	768.709	-1.07532	0.231862	-4.63775	3.5222e-06	6.23079e-05	SCO6652	hypothetical protein
SC_RS18830	609.58	-1.12407	0.240185	-4.68003	2.86827e-06	5.26522e-05	SCO3342	DUF4232 domain-containing protein
SC_RS25260	252.756	-1.17468	0.250828	-4.68321	2.82411e-06	5.21035e-05	SCO4620	plasmid transfer protein TraB
SC_RS36220	78.5673	-1.29856	0.276299	-4.69983	2.60374e-06	4.84044e-05		helix-turn-helix transcriptional regulator
SC_RS23130	85.0087	-1.43974	0.306091	-4.70364	2.55564e-06	4.76314e-05	SCO4189	hypothetical protein
SC_RS34825	760.427	-1.05901	0.223544	-4.73736	2.16525e-06	4.17396e-05	SCO6526	hypothetical protein
SC_RS23630	1173.42	-1.20963	0.252143	-4.79738	1.60756e-06	3.20898e-05	SCO4289	hypothetical protein
SC_RS08745	145.739	-1.3711	0.284074	-4.82658	1.38901e-06	2.86514e-05	SCO1356	Rieske (2Fe-2S) protein
SC_RS23495	597.775	-1.55514	0.32185	-4.83187	1.35256e-06	2.80734e-05	SCO4261	helix-turn-helix transcriptional regulator
SC_RS36295	648.321	-1.05612	0.216264	-4.88346	1.04243e-06	2.23342e-05	SCO6821	CTP synthase
SC_RS20425	672.995	-1.13856	0.230617	-4.93701	7.93288e-07	1.76935e-05		hypothetical protein
SC_RS25295	87.8564	-1.73911	0.350994	-4.95482	7.23965e-07	1.64264e-05	SCO4627	DUF6284 family protein
SC_RS39235	786.275	-1.62231	0.325855	-4.97864	6.40326e-07	1.47578e-05	SCO7406	glycoside hydrolase
SC_RS06600	867.925	-1.84617	0.370278	-4.98591	6.16709e-07	1.43493e-05	SCO0930	SCO0930 family lipoprotein
SC_RS22120	152.327	-1.65176	0.330084	-5.00406	5.61347e-07	1.31944e-05	SCO4000	hypothetical protein
SC_RS25275	50.0949	-1.67563	0.334617	-5.00759	5.51144e-07	1.31153e-05		hypothetical protein
SC_RS24290	2703.11	-1.21705	0.242414	-5.02052	5.15327e-07	1.25082e-05	SCO4425	hypothetical protein
SC_RS35640	2035.78	-1.29886	0.255361	-5.08634	3.65033e-07	9.29244e-06	SCO6691	phosphocholine-specific phospholipase C
SC_RS23665	17533.6	-1.47414	0.289389	-5.09395	3.50683e-07	8.98978e-06	SCO4296	chaperonin GroEL
SC_RS03885	995.057	-1.20133	0.235629	-5.0984	3.42545e-07	8.83008e-06	SCO0395	NAD-dependent epimerase/dehydratase family protein
SC_RS24285	811.577	-1.36018	0.265823	-5.11688	3.10632e-07	8.07643e-06	SCO4424	hypothetical protein
SC_RS22955	217.684	-1.02945	0.201039	-5.12067	3.04448e-07	7.97801e-06	SCO4153	winged helix-turn-helix transcriptional regulator
SC_RS35740	1910.46	-1.08717	0.212226	-5.12271	3.01181e-07	7.97258e-06	SCO6711	ThuA domain-containing protein
SC_RS29620	199.196	-1.02155	0.199182	-5.12873	2.91702e-07	7.77801e-06	SCO5487	N-acetylmuramoyl-L-alanine amidase
SC_RS35455	673.463	-1.20223	0.23436	-5.12983	2.90008e-07	7.76115e-06	SCO6654	creatininase family protein
SC_RS07180	122.653	-1.57035	0.304412	-5.15863	2.48761e-07	6.85829e-06	SCO1045	heavy-metal-associated domain-containing protein
SC_RS09880	446.645	-1.22977	0.235182	-5.22902	1.70415e-07	4.84456e-06	SCO1573	ferredoxin reductase family protein
SC_RS26700	44448.4	-1.1036	0.21063	-5.2395	1.61013e-07	4.61317e-06	SCO4908	SigE family RNA polymerase sigma factor
SC_RS21395	68.5767	-1.84062	0.350668	-5.24889	1.53022e-07	4.43641e-06	SCO3852	hypothetical protein
SC_RS17550	4851.2	-1.65411	0.309538	-5.34381	9.10107e-08	2.89098e-06	SCO3086	lipoprotein
SC_RS23125	435.599	-1.43258	0.267719	-5.35108	8.74321e-08	2.80166e-06	SCO4188	FadR/GntR family transcriptional regulator
SC_RS25095	2321.55	-1.31524	0.244124	-5.38758	7.14139e-08	2.38242e-06	SCO4588	tetratricopeptide repeat protein
SC_RS39255	576.327	-1.82605	0.338002	-5.4025	6.5718e-08	2.20246e-06	SCO7410	carbohydrate ABC transporter permease
SC_RS32180	180.191	-1.10315	0.20325	-5.42758	5.7122e-08	1.96855e-06	SCO5987	DUF5999 family protein
SC_RS17560	497.1	-1.72803	0.318366	-5.4278	5.70543e-08	1.96855e-06		DUF2776 family protein
SC_RS39240	521.266	-1.64244	0.302234	-5.43432	5.50056e-08	1.93207e-06	SCO7407	beta-galactosidase
SC_RS37960	1189.76	-1.18317	0.216603	-5.46242	4.69689e-08	1.69042e-06	SCO7147	SDR family NAD(P)-dependent oxidoreductase
SC_RS22125	433.742	-1.3305	0.242813	-5.47955	4.26411e-08	1.5814e-06	SCO4001	bifunctional DNA primase/polymerase
SC_RS15255	1908.67	-1.7085	0.310056	-5.5103	3.58215e-08	1.36308e-06	SCO2636	hypothetical protein
SC_RS35085	153.313	-1.10266	0.200099	-5.51055	3.57707e-08	1.36308e-06	SCO6578	metabolite traffic protein EboE
SC_RS37380	622.374	-1.06265	0.192586	-5.51781	3.4326e-08	1.31992e-06	SCO7031	beta-xylosidase/alpha-l-arabinosidase
SC_RS26055	5987.53	-1.06676	0.192027	-5.55526	2.772e-08	1.12512e-06	SCO4779	serine/threonine-protein kinase
SC_RS14525	535.793	-1.57677	0.281388	-5.60353	2.10024e-08	8.92115e-07	SCO2495	alkaline phosphatase family protein
SC_RS34335	1469.06	-1.07432	0.190984	-5.62517	1.85329e-08	8.01193e-07	SCO6428	glycoside hydrolase domain-containing protein
SC_RS35305	1714.99	-1.35096	0.23959	-5.63862	1.71418e-08	7.45465e-07	SCO6621	PQQ-binding-like beta-propeller repeat protein
SC_RS39250	347.948	-1.71619	0.303344	-5.65756	1.53543e-08	6.75776e-07	SCO7409	carbohydrate ABC transporter permease
SC_RS39245	825.294	-1.91144	0.33637	-5.68255	1.32699e-08	5.98458e-07	SCO7408	ABC transporter substrate-binding protein
SC_RS35440	716.921	-1.29674	0.226122	-5.73468	9.76966e-09	4.54631e-07	SCO6651	glycosyltransferase family 4 protein
SC_RS24240	134.029	-1.37215	0.238309	-5.75786	8.51882e-09	4.09464e-07	SCO4414	MFS transporter
SC_RS31230	10386.7	-1.27548	0.219034	-5.8232	5.77313e-09	2.94955e-07	SCO5798	trypsin-like serine peptidase
SC_RS28735	678.72	-1.26278	0.215666	-5.85525	4.76285e-09	2.50341e-07	SCO5311	DUF4142 domain-containing protein
SC_RS22270	623.302	-1.14242	0.193783	-5.89537	3.73833e-09	1.99359e-07	SCO4030	YceI family protein
SC_RS17940	4704.32	-1.08966	0.184719	-5.899	3.65703e-09	1.99359e-07	SCO3166	MMPL family transporter
SC_RS35500	3189.7	-1.39018	0.234095	-5.93853	2.87589e-09	1.62878e-07	SCO6663	transketolase
SC_RS35435	280	-1.50517	0.253133	-5.94616	2.74511e-09	1.56686e-07	SCO6650	6-pyruvoyl trahydropterin synthase family protein
SC_RS31225	1577.01	-1.38588	0.228739	-6.05876	1.37175e-09	8.56581e-08	SCO5797	trypsin-like serine peptidase
SC_RS35765	1183.27	-1.76846	0.291616	-6.06433	1.32507e-09	8.34566e-08		hypothetical protein
SC_RS27230	1119.99	-1.17435	0.190373	-6.16868	6.88608e-10	4.65831e-08	SCO5013	pilus assembly protein TadG-related protein
SC_RS02500	416.425	-1.39028	0.224848	-6.18321	6.28123e-10	4.32931e-08	SCO0103	globin domain-containing protein
SC_RS13455	14073.4	-1.31	0.210619	-6.21975	4.97949e-10	3.53205e-08	SCO2286	alkaline phosphatase D family protein
SC_RS03895	272.559	-1.15005	0.184617	-6.22941	4.68198e-10	3.35358e-08	SCO0397	MATE family efflux transporter
SC_RS18085	2170.72	-1.28175	0.203349	-6.3032	2.91564e-10	2.21892e-08	SCO3194	L,D-transpeptidase
SC_RS40915	5172.07	-1.11348	0.174273	-6.38925	1.66697e-10	1.36841e-08	SCO7748	PP2C family protein-serine/threonine phosphatase
SC_RS13295	630.608	-1.21508	0.189159	-6.42356	1.33123e-10	1.11793e-08	SCO2254	MFS transporter
SC_RS17355	16416	-1.30761	0.199991	-6.53836	6.21984e-11	5.75217e-09	SCO3048	LCP family protein
SC_RS15260	2320	-1.60474	0.2413	-6.65037	2.92359e-11	2.84797e-09	SCO2637	S8 family serine peptidase
SC_RS07185	239.512	-1.19712	0.179223	-6.67952	2.39729e-11	2.43259e-09	SCO1046	heavy metal translocating P-type ATPase
SC_RS17555	406.103	-1.77587	0.261407	-6.7935	1.09449e-11	1.28095e-09		DUF2776 family protein
SC_RS22280	4283	-1.33388	0.191006	-6.98346	2.88e-12	3.97006e-10	SCO4032	MarR family winged helix-turn-helix transcriptional regulator
SC_RS03890	1441.82	-1.33408	0.189205	-7.051	1.77639e-12	2.76135e-10	SCO0396	DUF4910 domain-containing protein
SC_RS37370	559.098	-1.27095	0.175314	-7.24958	4.18055e-13	7.63577e-11	SCO7029	carbohydrate ABC transporter permease
SC_RS17570	590.538	-1.30228	0.176769	-7.36713	1.74338e-13	3.44246e-11	SCO3089	ABC transporter ATP-binding protein
SC_RS32250	534.244	-1.09128	0.146433	-7.45246	9.16161e-14	2.02833e-11	SCO6002	hypothetical protein
SC_RS27225	944.658	-1.46853	0.196565	-7.47095	7.9619e-14	1.8178e-11	SCO5012	membrane protein
SC_RS15915	4912.31	-1.56668	0.206712	-7.57903	3.48154e-14	8.2052e-12	SCO2766	endonuclease I family protein
SC_RS25220	1016.78	-1.01522	0.130525	-7.77801	7.36724e-15	1.92232e-12	SCO4613	GlsB/YeaQ/YmgE family stress response membrane protein
SC_RS03900	1238.44	-1.33634	0.166062	-8.04727	8.46638e-16	2.47422e-13	SCO0398	glycosyltransferase family 2 protein
SC_RS22115	420.04	-2.03884	0.253159	-8.05362	8.03812e-16	2.44694e-13	SCO3999	DUF4232 domain-containing protein
SC_RS35760	1359.96	-1.98397	0.244043	-8.12959	4.30739e-16	1.36825e-13	SCO6715	WhiB family transcriptional regulator
SC_RS07475	948.445	-1.40643	0.170393	-8.25403	1.53143e-16	5.5943e-14	SCO1105	LVIVD repeat-containing protein
SC_RS22275	9452.1	-1.3619	0.162186	-8.39713	4.57506e-17	1.85696e-14	SCO4031	MFS transporter
SC_RS23115	5472.56	-2.1357	0.249124	-8.57285	1.00952e-17	4.33856e-15	SCO4186	GNAT family N-acetyltransferase
SC_RS32975	3705.67	-1.07337	0.124151	-8.64568	5.34863e-18	2.44232e-15	SCO6145	PHP domain-containing protein
SC_RS03905	793.077	-1.34826	0.154755	-8.71223	2.97965e-18	1.45129e-15	SCO0399	polysaccharide pyruvyl transferase family protein
SC_RS21175	685.814	-1.22685	0.130165	-9.42531	4.28826e-21	2.61083e-18	SCO3810	GntR family transcriptional regulator
SC_RS05110	4575.6	-1.55428	0.157964	-9.83944	7.61305e-23	5.5621e-20	SCO0638	fasciclin domain-containing protein
SC_RS13770	2007.92	-1.84875	0.18287	-10.1096	5.00752e-24	4.06499e-21	SCO2348	HNH endonuclease family protein
SC_RS39750	12529.6	-1.35829	0.133532	-10.172	2.64318e-24	2.41389e-21	SCO7510	peptidylprolyl isomerase
SC_RS37365	994.141	-1.53653	0.145807	-10.5381	5.768e-26	6.02015e-23	SCO7028	ABC transporter substrate-binding protein
SC_RS36325	1888.77	-1.36038	0.128371	-10.5972	3.06924e-26	3.73731e-23	SCO6827	type I polyketide synthase
SC_RS04510	139.346	-2.90311	0.270613	-10.7279	7.52618e-27	1.09973e-23	SCO0519	SDR family oxidoreductase
SC_RS23120	28169.4	-2.64012	0.242206	-10.9003	1.14846e-27	2.79689e-24	SCO4187	hypothetical protein
SC_RS39755	10687.5	-2.22246	0.188042	-11.819	3.11547e-32	1.13808e-28	SCO7511	type I glyceraldehyde-3-phosphate dehydrogenase
