# Supplementary material for: Identification and distribution of a downregulatory signaling alkyloxazole in Streptomyces
Source: Proc Natl Acad Sci U S A. 2026 Jul 6;123(28):e2600233123. doi: 10.1073/pnas.2600233123 (PMC13367870; doi:10.1073/pnas.2600233123)
Supplement: Supplementary file 5 — Dataset S04 (XLSX) [file pnas.2600233123.sd04.xlsx]

## Sheet: Summary
Sheet	Description
Sheet 1	Peak areas of Streptomyces davaonensis DSM 101723 (DSM 101723) metabolites and normalization to sample TIC peak areas
Sheet 2	Peak areas of Streptomyces sp. JCM 9888 (JCM 9888) metabolites and normalization to sample TIC peak areas
Sheet 3	Peak areas of Streptomyces albus J1074 (J1074) metabolites and normalization to sample TIC peak areas

## Sheet: Sheet 1
Metabolite	Sample	Metabolite Peak Area	TIC Peak Area	Normalized Peak Area
Cobaltribin	DSM 101723 ΔaoxC-1	4.99888e+06	1.30902e+08	0.0381879
	DSM 101723 ΔaoxC-2	5.33657e+06	1.27561e+08	0.0418355
	DSM 101723 ΔaoxC-3	6.747e+06	1.81855e+08	0.037101
	DSM 101723 WT-1	4.36673e+06	1.84465e+08	0.0236724
	DSM 101723 WT-2	3.84779e+06	1.8216e+08	0.0211231
	DSM 101723 WT-3	2.55777e+06	1.12416e+08	0.0227526

## Sheet: Sheet 2
Metabolite	Sample	Metabolite Peak Area	TIC Peak Area	Normalized Peak Area
Ascamycin	JCM9888 VEH-1	1.73542e+06	1.92689e+11	9.00632e-06
	JCM9888 VEH-2	869063	7.42815e+11	1.16996e-06
	JCM9888 VEH-3	152834	7.37298e+10	2.0729e-06
	JCM9888 AOX-1	0	2.38155e+11	0
	JCM9888 AOX-2	0	2.70508e+11	0
	JCM9888 AOX-3	0	1.50461e+11	0
Dealanylascamycin	JCM9888 VEH-1	9.77065e+06	1.92689e+11	5.07067e-05
	JCM9888 VEH-2	3.6154e+06	7.42815e+11	4.86716e-06
	JCM9888 VEH-3	975992	7.37298e+10	1.32374e-05
	JCM9888 AOX-1	0	2.38155e+11	0
	JCM9888 AOX-2	0	2.70508e+11	0
	JCM9888 AOX-3	0	1.50461e+11	0

## Sheet: Sheet 3
Metabolite	Sample	Metabolite Peak Area	TIC Peak Area	Normalized Peak Area
Surugamide A	J1074 VEH-1	2.81368e+09	4.45767e+11	0.00631199
	J1074 VEH-2	2.17118e+08	1.30814e+10	0.0165975
	J1074 VEH-3	1.88755e+09	2.00032e+11	0.00943623
	J1074 AOX-1	1.33336e+07	8.90856e+09	0.00149671
	J1074 AOX-2	2.2137e+09	4.79731e+11	0.00461445
	J1074 AOX-3	1.91702e+09	4.75944e+11	0.00402783
Surugamides B-E	J1074 VEH-1	4.53952e+08	4.45767e+11	0.00101836
	J1074 VEH-2	3.49805e+07	1.30814e+10	0.00267406
	J1074 VEH-3	3.07091e+08	2.00032e+11	0.00153521
	J1074 AOX-1	1.60558e+06	8.90856e+09	0.000180229
	J1074 AOX-2	3.23031e+08	4.79731e+11	0.000673358
	J1074 AOX-3	2.68377e+08	4.75944e+11	0.000563884
Surugamide F	J1074 VEH-1	2.21222e+07	4.45767e+11	4.96274e-05
	J1074 VEH-2	321990	1.30814e+10	2.46143e-05
	J1074 VEH-3	5.89002e+06	2.00032e+11	2.94454e-05
	J1074 VEH-4	1.00473e+07	4.20649e+11	2.38852e-05
	J1074 AOX-1	7411.48	8.90856e+09	8.31951e-07
	J1074 AOX-2	1.19191e+07	4.79731e+11	2.48453e-05
	J1074 AOX-3	7.14194e+06	4.75944e+11	1.50058e-05
